# Supplementary material for: An atlas of mitochondrial ATP synthase activity across the lifespan
Source: Mol Metab. 2025 Nov 1;103:102278. doi: 10.1016/j.molmet.2025.102278 (PMC12663853; doi:10.1016/j.molmet.2025.102278)
Supplement: Supplemental Table 1 — Supplemental table with all ATP synthase activity data for all tissues in young and old male and female mice. [file mmc1.xlsx]

## Sheet: Hypothalmus
Whole Hypothalmus		Time (minutes)	OM Sample 1			OM Sample 2			OM Sample 3			OM Sample 4			OM Sample 5			OM Sample 6			OM Sample 7			OM Sample 8			OM Sample 9			OM Sample 10				Time (minutes)	YM Sample 1			YM Sample 2			YM Sample 3			YM Sample 4			YM Sample 5
		1.30873	1.51396	0.737397	0.55961	-5.74459	1.00083	-0.454316	1.31591	2.83616	-0.548364	-2.36333	-2.37568	1.1311	1.20039	5e-06	0.879118	1.89774	-3.06044	-2.79658	1.36069	-3.49327	-0.907795	2.30639	3.91141	-1.96924	4.72757	5.35541	2.95998	-5.30595	-2.38752	-4.04816		1.30873	0.72145	-1.20783	0.620021	0.774068	-1.54757	-0.512473	-1.01837	-1.68789	4.12525	-0.732826	-0.127105	-1.69448	-2.99345	-1.65172	1.75896
		5.78472	1.11056	1.34441	0.892418	-5.1285	1.63982	-0.006386	1.50544	2.1246	-1.85862	-1.03201	-1.42908	0.78593	-4.92334	0.051509	-0.122897	1.38666	-2.66579	-0.863445	1.11936	-5.19898	0.030674	1.26045	4.17609	1.50747	3.37767	3.71712	1.74739	-3.53734	-2.83967	-3.62221		5.78472	0.971718	-0.972531	0.274831	0.566634	-0.466039	0.501215	-0.529933	-0.36644	-3.16662	0.339786	0.387775	-0.399069	-2.11294	-1.61247	-1.40313
		10.2612	0.397403	1.15558	0.44934	-4.01544	1.06367	0.383438	1.26544	1.6228	-0.802868	-0.484855	-1.1543	0.733473	0.965511	0.305412	-0.451745	1.08221	-2.20044	-0.960711	0.98107	0.395876	0.519935	1.6254	2.8762	-1.55354	1.89359	2.42134	0.887946	-4.48411	-3.83229	-6.15237		10.2612	0.838636	-0.556432	0.777308	1.06125	-0.446669	-0.003872	-0.405717	-0.149756	1.46141	0.286978	-0.084642	-0.127717	-1.82647	-1.55392	-0.786813
		14.8357	0.828794	1.24635	1.41568	-1.57998	1.21328	0.063056	2.16862	1.27097	0.939941	0.833695	0.790281	1.6855	5.97838	0.790025	0.966768	0.467248	30.2362	24.9022	-0.06551	1.12396	1.49958	6.691	5.00024	3.43734	2.91727	3.89313	1.85669	-4.1836	-2.33533	-3.28911		14.8357	0.305676	0.635082	0.849698	1.7748	1.18609	1.16707	-0.799626	-0.201816	6.4982	0.364342	0.152215	7.32974	-1.10347	-1.69926	-0.230318
		19.3106	0.278785	0.248476	0.982664	-3.64191	0.594782	0.441136	1.10184	1.33425	0.011394	-0.368496	-0.580253	0.737869	5.63389	0.914268	0.354644	0.619997	19.7558	15.681	0.565709	-0.741705	14.905	6.02754	8.68897	1.53594	3.98406	3.0554	3.40102	-1.75987	-0.698385	-1.55266		19.3106	0.518704	0.149955	0.704427	1.19964	0.244972	0.716231	0.023885	-0.426892	6.30758	0.081	-0.273934	5.23714	-1.11561	-1.19597	0.380465
		23.8012	-0.246291	0.205775	1.21365	-3.26646	0.925339	0.558973	0.925241	1.30255	-0.458601	-0.318795	-0.798327	0.212565	4.3791	0.329432	0.203129	0.51373	13.6246	11.3352	0.06221	-0.790413	10.3342	1.86007	5.94152	2.43266	1.6951	1.48225	1.40345	-4.85545	-3.73933	-3.74996		23.8012	0.126636	-0.731119	0.247035	1.42263	0.409093	0.752117	0.203922	-0.406471	4.83072	0.411559	0.113297	3.28808	-1.15634	-1.54889	0.7361
		28.3863	100.995	189.6	115.574	96.6513	106.575	139.278	120.025	141.828	175.493	53.4356	55.7453	194.938	46.2429	24.3829	185.209	151.26	179.622	114.195	188.824	151.003	155.832	252.697	199.876	195.134	248.853	205.905	140.898	243.683	243.41	285.535		28.3863	144.079	146.598	202.439	53.9209	143.137	184.027	34.3369	26.1569	32.5467	25.5325	7.60372	90.3607	86.1375	95.7745	102.228
ug protein/well		32.8727	70.2265	110.055	83.2916	56.5663	74.2416	90.2814	92.2761	117.856	118.864	46.5224	55.7441	134.513	27.5059	19.0975	105.65	99.0393	108.012	99.5558	117.634	112.031	98.3989	155.268	137.603	133.14	156.618	132.376	87.17	166.197	169.722	193.686		32.8727	95.7331	113.974	129.626	40.7562	91.1156	109.675	24.5877	28.4881	41.7228	19.4793	15.2523	60.1587	56.7737	65.832	58.4684
6		37.3529	56.2678	83.1778	66.0068	43.073	65.209	66.2375	66.6053	103.895	92.0829	36.0693	48.7352	106.228	22.9298	17.0208	80.1317	77.2483	87.9042	80.8105	91.2862	84.6039	78.1212	120.486	111.597	105.314	123.666	111.885	70.2222	136.33	141.842	161.481		37.3529	71.2555	88.6357	99.4568	34.1919	69.1129	83.5161	18.4148	21.8953	35.2981	14.1697	3.67236	42.7276	42.418	49.974	45.9907
ug protein plate 2		41.9443	31.3421	35.5581	43.2275	20.0547	29.4015	22.9657	33.7272	46.2148	34.6934	21.8902	15.6272	32.0551	16.2998	11.3291	41.5388	56.3982	43.2534	70.3306	56.6407	50.1877	46.8108	55.2284	44.7616	49.8933	69.5758	57.3432	43.844	41.9306	55.8994	63.0121		41.9443	44.0008	51.5708	51.6412	16.9087	33.3435	45.0192	5.35687	11.777	17.8486	6.11875	1.81559	15.6157	24.154	28.918	25.3565
6		46.4273	25.3583	29.6648	36.4595	18.4934	27.5011	22.5162	29.8003	45.1382	31.7701	17.7378	14.1911	35.5475	12.9562	8.5389	35.4374	46.7245	41.8877	64.1591	48.7546	48.3394	41.2097	46.4224	42.0855	38.9647	54.9851	43.0685	38.2188	37.181	51.357	58.0541		46.4273	38.6238	43.01	45.1477	15.8892	33.9553	38.0171	6.76387	10.965	16.3187	5.99682	5.26554	18.4006	22.4781	27.0771	22.9504
		50.9169	24.9166	29.3799	34.2597	18.8006	27.8697	23.2193	28.5868	41.2885	32.2164	15.9619	13.9023	35.5555	12.2123	7.50673	35.3808	42.8437	41.6925	60.7619	46.566	47.9771	40.1398	46.7857	42.8311	40.2918	55.5655	41.6708	37.7574	36.5503	51.8703	56.5147		50.9169	33.8614	41.3328	43.622	12.6059	33.2602	36.8833	6.4205	10.4053	15.175	4.55765	5.47389	16.8862	21.7773	25.4193	22.62
Modifications/ omitions		Time (minutes)	OM Sample 1			OM Sample 2			OM Sample 3			OM Sample 4			OM Sample 5			OM Sample 6			OM Sample 7			OM Sample 8			OM Sample 9			OM Sample 10				Time (minutes)	YM Sample 1			YM Sample 2			YM Sample 3			YM Sample 4			YM Sample 5
		1.30873	1.51396	0.737397	0.55961	-5.74459	1.00083	-0.454316	1.31591	2.83616	-0.548364	-2.36333	-2.37568	1.1311	1.20039	5e-06	0.879118	1.89774	-3.06044	-2.79658	1.36069	-3.49327	-0.907795	2.30639	3.91141	-1.96924	4.72757	5.35541	2.95998	-5.30595	-2.38752	-4.04816		1.30873	0.72145	-1.20783	0.620021	0.774068	-1.54757	-0.512473	-1.01837	-1.68789	4.12525	-0.732826	-0.127105	-1.69448	-2.99345	-1.65172	1.75896
		5.78472	1.11056	1.34441	0.892418	-5.1285	1.63982	-0.006386	1.50544	2.1246	-1.85862	-1.03201	-1.42908	0.78593	-4.92334	0.051509	-0.122897	1.38666	-2.66579	-0.863445	1.11936	-5.19898	0.030674	1.26045	4.17609	1.50747	3.37767	3.71712	1.74739	-3.53734	-2.83967	-3.62221		5.78472	0.971718	-0.972531	0.274831	0.566634	-0.466039	0.501215	-0.529933	-0.36644	-3.16662	0.339786	0.387775	-0.399069	-2.11294	-1.61247	-1.40313
		10.2612	0.397403	1.15558	0.44934	-4.01544	1.06367	0.383438	1.26544	1.6228	-0.802868	-0.484855	-1.1543	0.733473	0.965511	0.305412	-0.451745	1.08221	-2.20044	-0.960711	0.98107	0.395876	0.519935	1.6254	2.8762	-1.55354	1.89359	2.42134	0.887946	-4.48411	-3.83229	-6.15237		10.2612	0.838636	-0.556432	0.777308	1.06125	-0.446669	-0.003872	-0.405717	-0.149756	1.46141	0.286978	-0.084642	-0.127717	-1.82647	-1.55392	-0.786813
		14.8357	0.828794	1.24635	1.41568	-1.57998	1.21328	0.063056	2.16862	1.27097	0.939941	0.833695	0.790281	1.6855	5.97838	0.790025	0.966768	0.467248	30.2362	24.9022	-0.06551	1.12396	1.49958	6.691	5.00024	3.43734	2.91727	3.89313	1.85669	-4.1836	-2.33533	-3.28911		14.8357	0.305676	0.635082	0.849698	1.7748	1.18609	1.16707	-0.799626	-0.201816	6.4982	0.364342	0.152215	7.32974	-1.10347	-1.69926	-0.230318
		19.3106	0.278785	0.248476	0.982664	-3.64191	0.594782	0.441136	1.10184	1.33425	0.011394	-0.368496	-0.580253	0.737869	5.63389	0.914268	0.354644	0.619997	19.7558	15.681	0.565709	-0.741705	14.905	6.02754	8.68897	1.53594	3.98406	3.0554	3.40102	-1.75987	-0.698385	-1.55266		19.3106	0.518704	0.149955	0.704427	1.19964	0.244972	0.716231	0.023885	-0.426892	6.30758	0.081	-0.273934	5.23714	-1.11561	-1.19597	0.380465
		23.8012	-0.246291	0.205775	1.21365	-3.26646	0.925339	0.558973	0.925241	1.30255	-0.458601	-0.318795	-0.798327	0.212565	4.3791	0.329432	0.203129	0.51373	13.6246	11.3352	0.06221	-0.790413	10.3342	1.86007	5.94152	2.43266	1.6951	1.48225	1.40345	-4.85545	-3.73933	-3.74996		23.8012	0.126636	-0.731119	0.247035	1.42263	0.409093	0.752117	0.203922	-0.406471	4.83072	0.411559	0.113297	3.28808	-1.15634	-1.54889	0.7361
		28.3863	100.995	189.6	115.574	96.6513	106.575	139.278	120.025	141.828	175.493	53.4356	55.7453	194.938	46.2429	24.3829	185.209	151.26	179.622	114.195	188.824	151.003	155.832	252.697	199.876	195.134	248.853	205.905	140.898	243.683	243.41	285.535		28.3863	144.079	146.598	202.439	53.9209	143.137	184.027	34.3369	26.1569	32.5467	25.5325	7.60372	90.3607	86.1375	95.7745	102.228
		32.8727	70.2265	110.055	83.2916	56.5663	74.2416	90.2814	92.2761	117.856	118.864	46.5224	55.7441	134.513	27.5059	19.0975	105.65	99.0393	108.012	99.5558	117.634	112.031	98.3989	155.268	137.603	133.14	156.618	132.376	87.17	166.197	169.722	193.686		32.8727	95.7331	113.974	129.626	40.7562	91.1156	109.675	24.5877	28.4881	41.7228	19.4793	15.2523	60.1587	56.7737	65.832	58.4684
		37.3529	56.2678	83.1778	66.0068	43.073	65.209	66.2375	66.6053	103.895	92.0829	36.0693	48.7352	106.228	22.9298	17.0208	80.1317	77.2483	87.9042	80.8105	91.2862	84.6039	78.1212	120.486	111.597	105.314	123.666	111.885	70.2222	136.33	141.842	161.481		37.3529	71.2555	88.6357	99.4568	34.1919	69.1129	83.5161	18.4148	21.8953	35.2981	14.1697	3.67236	42.7276	42.418	49.974	45.9907
		41.9443	31.3421	35.5581	43.2275	20.0547	29.4015	22.9657	33.7272	46.2148	34.6934	21.8902	15.6272	32.0551	16.2998	11.3291	41.5388	56.3982	43.2534	70.3306	56.6407	50.1877	46.8108	55.2284	44.7616	49.8933	69.5758	57.3432	43.844	41.9306	55.8994	63.0121		41.9443	44.0008	51.5708	51.6412	16.9087	33.3435	45.0192	5.35687	11.777	17.8486	6.11875	1.81559	15.6157	24.154	28.918	25.3565
		46.4273	25.3583	29.6648	36.4595	18.4934	27.5011	22.5162	29.8003	45.1382	31.7701	17.7378	14.1911	35.5475	12.9562	8.5389	35.4374	46.7245	41.8877	64.1591	48.7546	48.3394	41.2097	46.4224	42.0855	38.9647	54.9851	43.0685	38.2188	37.181	51.357	58.0541		46.4273	38.6238	43.01	45.1477	15.8892	33.9553	38.0171	6.76387	10.965	16.3187	5.99682	5.26554	18.4006	22.4781	27.0771	22.9504
		50.9169	24.9166	29.3799	34.2597	18.8006	27.8697	23.2193	28.5868	41.2885	32.2164	15.9619	13.9023	35.5555	12.2123	7.50673	35.3808	42.8437	41.6925	60.7619	46.566	47.9771	40.1398	46.7857	42.8311	40.2918	55.5655	41.6708	37.7574	36.5503	51.8703	56.5147		50.9169	33.8614	41.3328	43.622	12.6059	33.2602	36.8833	6.4205	10.4053	15.175	4.55765	5.47389	16.8862	21.7773	25.4193	22.62
For avg traces		Time (minutes)	Sample 1	Sample 2	Sample 3	Sample 4	Sample 5	Sample 6	Sample 7	Sample 8	Sample 9	Sample 10																						Time (minutes)	Sample 1	Sample 2	Sample 3	Sample 4	Sample 5	Sample 6	Sample 7	Sample 8	Sample 9	Sample 10
PER WELL		1.30873	0.936989	-1.73269	1.20124	-1.20264	0.693171	-1.31976	-1.01346	1.41619	4.34765	-3.91387																						1.30873	0.044546	-0.428658	0.472998	-0.851469	-0.962069	0.553333	1.71552	3.69379	4.78428	5.80031
		5.78472	1.1158	-1.16502	0.590473	-0.558387	-1.66491	-0.714191	-1.34965	2.31467	2.94739	-3.33307																						5.78472	0.0913393	0.200603	-1.35433	0.109497	-1.70951	15.8755	1.44468	2.09724	3.7275	4.79859
		10.2612	0.667441	-0.856108	0.695124	-0.301895	0.273059	-0.692981	0.632294	0.982685	1.73429	-4.82292																						10.2612	0.353171	0.203569	0.301977	0.024873	-1.38907	9.05786	0.976513	2.53633	2.45162	3.52619
		14.8357	1.16361	-0.101216	1.45984	1.10316	2.57839	18.5352	0.852678	5.04286	2.88903	-3.26935																						14.8357	0.596819	1.37598	1.83225	2.61543	-1.01102	4.83528	1.42401	4.16779	4.10701	4.47881
		19.3106	0.503308	-0.868663	0.815826	-0.0702933	2.30093	12.019	4.90965	5.41749	3.48016	-1.33697																						19.3106	0.457695	0.720282	1.96819	1.6814	-0.643707	4.67155	0.910763	5.84375	5.95663	5.67511
		23.8012	0.391044	-0.594051	0.58973	-0.301519	1.63722	8.49117	3.20201	3.41142	1.52693	-4.11491																						23.8012	-0.119149	0.86128	1.54272	1.27098	-0.656378	3.91445	0.854659	2.89811	3.65521	3.41434
		28.3863	135.39	114.168	145.782	101.373	85.2784	148.359	165.22	215.902	198.552	257.543																						28.3863	164.372	127.028	31.0135	41.1656	94.7132	197.242	168.557	218.585	345.017	350.255
		32.8727	87.8578	73.6964	109.665	78.9266	50.7511	102.203	109.355	142.004	125.388	176.535																						32.8727	113.111	80.5155	31.5995	31.6301	60.3581	115.078	105.347	158.427	208.248	202.974
		37.3529	68.4841	58.1732	87.5277	63.6777	40.0274	81.9876	84.6704	112.466	101.924	146.551																						37.3529	86.4494	62.2737	25.2027	20.1899	46.1275	91.8104	82.846	128.477	171.063	168.599
		41.9443	36.7092	24.1406	38.2118	23.1908	23.0559	56.6607	51.2131	49.9611	56.921	53.614																						41.9443	49.071	31.7572	11.6608	7.85	26.1429	44.1049	35.1112	49.727	93.1853	99.3551
		46.4273	30.4942	22.8369	35.5695	22.4922	18.9775	50.9238	46.1012	42.4908	45.4241	48.8641																						46.4273	42.2605	29.2872	11.3492	9.88766	24.1685	41.3455	32.4454	41.2023	81.1422	85.693
		50.9169	29.5187	23.2965	34.0306	21.8066	18.3666	48.4327	44.8943	43.3029	44.9979	48.3118																						50.9169	39.6054	27.5831	10.6669	8.97257	23.2722	40.3231	28.6209	42.8964	79.9828	86.8171
Step Averages raw		Time (minutes)	Sample 1	Sample 2	Sample 3	Sample 4	Sample 5	Sample 6	Sample 7	Sample 8	Sample 9	Sample 10																						Time (minutes)	Sample 1	Sample 2	Sample 3	Sample 4	Sample 5	Sample 6	Sample 7	Sample 8	Sample 9	Sample 10
		Baseline Average	0.906743	-1.25127	0.828945	-0.68764	-0.232893	-0.908978	-0.576937	1.57118	3.00978	-4.02329																						Baseline Average	0.163019	-0.008162	-0.193118	-0.239033	-1.35355	8.49556	1.37891	2.77579	3.65447	4.70836
		AA and Rot av	0.685986	-0.52131	0.955132	0.243782	2.17218	13.0151	2.98811	4.62392	2.63204	-2.90708																						AA and Rot av	0.311788	0.985849	1.78106	1.85594	-0.770368	4.47376	1.06315	4.30321	4.57295	4.52275
		ATP & FCCP	97.2438	82.0125	114.325	81.3257	58.6856	110.85	119.748	156.791	141.955	193.543																						ATP & FCCP	121.311	89.9392	29.2719	30.9952	67.0663	134.71	118.917	168.497	241.442	240.609
		Oligo	32.2407	23.4247	35.9373	22.4965	20.1333	52.0057	47.4029	45.2516	49.1143	50.2633																						Oligo	43.6456	29.5425	11.2256	8.90341	24.5279	41.9245	32.0592	44.6086	84.7701	90.6218
For avg traces		ug protein	Sample 1	Sample 2	Sample 3	Sample 4	Sample 5	Sample 6	Sample 7	Sample 8	Sample 9	Sample 10																						ug protein	Sample 1	Sample 2	Sample 3	Sample 4	Sample 5	Sample 6	Sample 7	Sample 8	Sample 9	Sample 10
NORMALIZED to ug pro			6	6	6	6	6	6	6	6	6	6																							6	6	6	6	6	6	6	6	6	6
		Time (minutes)	Sample 1	Sample 2	Sample 3	Sample 4	Sample 5	Sample 6	Sample 7	Sample 8	Sample 9	Sample 10																						Time (minutes)	Sample 1	Sample 2	Sample 3	Sample 4	Sample 5	Sample 6	Sample 7	Sample 8	Sample 9	Sample 10
		1.30873	0.156165	-0.288782	0.200206	-0.20044	0.115529	-0.21996	-0.16891	0.236031	0.724609	-0.652312																						1.30873	0.00742433	-0.0714431	0.078833	-0.141912	-0.160345	0.0922222	0.28592	0.615632	0.79738	0.966718
		5.78472	0.185966	-0.19417	0.0984121	-0.0930645	-0.277485	-0.119032	-0.224941	0.385779	0.491232	-0.555512																						5.78472	0.0152232	0.0334339	-0.225722	0.0182496	-0.284919	2.64592	0.24078	0.34954	0.62125	0.799766
		10.2612	0.11124	-0.142685	0.115854	-0.0503158	0.0455099	-0.115497	0.105382	0.163781	0.289048	-0.80382																						10.2612	0.0588618	0.0339282	0.0503296	0.0041455	-0.231512	1.50964	0.162752	0.422722	0.408604	0.587698
		14.8357	0.193934	-0.0168693	0.243307	0.18386	0.429732	3.0892	0.142113	0.840477	0.481505	-0.544891																						14.8357	0.0994698	0.229331	0.305375	0.435905	-0.168503	0.805879	0.237336	0.694631	0.684502	0.746468
		19.3106	0.0838847	-0.144777	0.135971	-0.0117156	0.383489	2.00316	0.818275	0.902914	0.580027	-0.222828																						19.3106	0.0762826	0.120047	0.328032	0.280233	-0.107285	0.778591	0.151794	0.973958	0.992771	0.945851
		23.8012	0.0651739	-0.0990084	0.0982883	-0.0502532	0.27287	1.4152	0.533669	0.568569	0.254489	-0.685819																						23.8012	-0.0198582	0.143547	0.257121	0.21183	-0.109396	0.652408	0.142443	0.483018	0.609202	0.569057
		28.3863	22.5649	19.028	24.297	16.8955	14.2131	24.7265	27.5366	35.9837	33.092	42.9238																						28.3863	27.3953	21.1714	5.16892	6.86094	15.7855	32.8736	28.0928	36.4309	57.5028	58.3758
		32.8727	14.643	12.2827	18.2776	13.1544	8.45852	17.0338	18.2258	23.6673	20.898	29.4225																						32.8727	18.8518	13.4192	5.26659	5.27169	10.0597	19.1797	17.5578	26.4045	34.7079	33.829
		37.3529	11.414	9.69553	14.5879	10.6129	6.67124	13.6646	14.1117	18.7443	16.9874	24.4252																						37.3529	14.4082	10.3789	4.20046	3.36498	7.68792	15.3017	13.8077	21.4129	28.5105	28.0998
		41.9443	6.11821	4.02344	6.36863	3.86514	3.84265	9.44346	8.53551	8.32686	9.48683	8.93567																						41.9443	8.17849	5.29286	1.94347	1.30833	4.35714	7.35081	5.85187	8.28783	15.5309	16.5592
		46.4273	5.08237	3.80615	5.92826	3.74869	3.16292	8.4873	7.68354	7.08181	7.57069	8.14401																						46.4273	7.04342	4.8812	1.89153	1.64794	4.02809	6.89092	5.40756	6.86705	13.5237	14.2822
		50.9169	4.91979	3.88275	5.67176	3.63443	3.0611	8.07212	7.48238	7.21714	7.49966	8.05196																						50.9169	6.6009	4.59719	1.77782	1.49543	3.8787	6.72051	4.77014	7.1494	13.3305	14.4695
For Step average		Time (minutes)	Sample 1	Sample 2	Sample 3	Sample 4	Sample 5	Sample 6	Sample 7	Sample 8	Sample 9	Sample 10																						Time (minutes)	Sample 1	Sample 2	Sample 3	Sample 4	Sample 5	Sample 6	Sample 7	Sample 8	Sample 9	Sample 10
NORMALIZED to ug pro		Baseline Average	0.151124	-0.208546	0.138157	-0.114607	-0.0388155	-0.151496	-0.0961562	0.261864	0.50163	-0.670548																						Baseline Average	0.0271698	-0.00136033	-0.0321863	-0.0398388	-0.225592	1.41593	0.229818	0.462632	0.609078	0.784727
		AA and Rot av	0.114331	-0.086885	0.159189	0.0406303	0.36203	2.16919	0.498019	0.770653	0.438674	-0.484513																						AA and Rot av	0.0519647	0.164308	0.296843	0.309323	-0.128395	0.745626	0.177191	0.717202	0.762158	0.753792
		ATP & FCCP	16.2073	13.6688	19.0542	13.5543	9.78094	18.475	19.958	26.1318	23.6591	32.2571																						ATP & FCCP	20.2185	14.9899	4.87866	5.16587	11.1777	22.4517	19.8194	28.0828	40.2404	40.1015
		Oligo	5.37345	3.90411	5.98955	3.74942	3.35556	8.66762	7.90048	7.54194	8.18572	8.37722																						Oligo	7.27427	4.92375	1.87094	1.4839	4.08798	6.98741	5.34319	7.43476	14.1283	15.1036
For avg traces		Predicted MTDR/ well	Sample 1	Sample 2	Sample 3	Sample 4	Sample 5	Sample 6	Sample 7	Sample 8	Sample 9	Sample 10																						Predicted MTDR/ well	Sample 1	Sample 2	Sample 3	Sample 4	Sample 5	Sample 6	Sample 7	Sample 8	Sample 9	Sample 10
NORMALIZED to MITO CONTENT			23229.6	24932.2	30029.4	31976.6	25573.2	28267.2	30020.8	27992.2	30516.2	31654.8																							18800.8	22139.8	20178.4	29721.2	29038.6	29072.6	26431.4	24629.8	24973	31130.2
		Time (minutes)	Sample 1	Sample 2	Sample 3	Sample 4	Sample 5	Sample 6	Sample 7	Sample 8	Sample 9	Sample 10																						Time (minutes)	Sample 1	Sample 2	Sample 3	Sample 4	Sample 5	Sample 6	Sample 7	Sample 8	Sample 9	Sample 10
		1.30873	4.0336e-05	-6.94962e-05	4.00021e-05	-3.76099e-05	2.71054e-05	-4.66888e-05	-3.37585e-05	5.05923e-05	0.00014247	-0.000123642																						1.30873	2.36937e-06	-1.93614e-05	2.34408e-05	-2.86486e-05	-3.31307e-05	1.90328e-05	6.49047e-05	0.000149973	0.000191578	0.000186324
		5.78472	4.80334e-05	-4.67276e-05	1.96632e-05	-1.74624e-05	-6.51037e-05	-2.52657e-05	-4.49571e-05	8.26899e-05	9.65845e-05	-0.000105294																						5.78472	4.85827e-06	9.06076e-06	-6.71178e-05	3.68415e-06	-5.88704e-05	0.000546064	5.46578e-05	8.51506e-05	0.000149261	0.000154146
		10.2612	2.87324e-05	-3.43375e-05	2.31481e-05	-9.44112e-06	1.06776e-05	-2.45154e-05	2.10619e-05	3.51057e-05	5.68318e-05	-0.00015236																						10.2612	1.87849e-05	9.19471e-06	1.49654e-05	8.36877e-07	-4.78353e-05	0.00031156	3.69452e-05	0.000102978	9.81709e-05	0.000113272
		14.8357	5.00915e-05	-4.05964e-06	4.86137e-05	3.44989e-05	0.000100824	0.000655714	2.84029e-05	0.000180152	9.46721e-05	-0.000103281																						14.8357	3.17443e-05	6.21498e-05	9.08027e-05	8.79989e-05	-3.48164e-05	0.000166317	5.38759e-05	0.000169217	0.000164458	0.000143873
		19.3106	2.16667e-05	-3.4841e-05	2.71676e-05	-2.19827e-06	8.99744e-05	0.000425191	0.000163542	0.000193536	0.000114043	-4.2236e-05																						19.3106	2.43445e-05	3.25333e-05	9.75395e-05	5.65724e-05	-2.21673e-05	0.000160686	3.44576e-05	0.000237263	0.000238523	0.000182302
		23.8012	1.68339e-05	-2.38266e-05	1.96384e-05	-9.42936e-06	6.40209e-05	0.00030039	0.00010666	0.00012187	5.00368e-05	-0.000129993																						23.8012	-6.33746e-06	3.89019e-05	7.64542e-05	4.27634e-05	-2.26036e-05	0.000134644	3.2335e-05	0.000117667	0.000146367	0.000109679
		28.3863	0.00582832	0.00457914	0.00485464	0.00317022	0.00333468	0.00524845	0.00550351	0.00771295	0.00650644	0.00813597																						28.3863	0.00874282	0.00573756	0.00153697	0.00138506	0.00326163	0.00678445	0.00637715	0.00887482	0.0138156	0.0112513
		32.8727	0.00378215	0.00295587	0.00365194	0.00246826	0.00198454	0.00361559	0.00364263	0.00507297	0.0041089	0.00557688																						32.8727	0.00601628	0.00363669	0.00156601	0.00106423	0.00207855	0.0039583	0.00398566	0.00643233	0.00833891	0.00652015
		37.3529	0.00294814	0.00233326	0.00291473	0.00199138	0.00156521	0.00290045	0.00282039	0.00401775	0.00334001	0.00462966																						37.3529	0.00459817	0.00281275	0.001249	0.00067931	0.00158849	0.00315797	0.00313438	0.00521634	0.00684993	0.00541592
		41.9443	0.00158028	0.000968251	0.00127248	0.000725244	0.000901564	0.00200447	0.00170592	0.00178482	0.00186527	0.00169371																						41.9443	0.00261005	0.00143439	0.000577885	0.000264121	0.00090028	0.00151706	0.00132839	0.00201898	0.00373144	0.0031916
		46.4273	0.00131273	0.000915959	0.00118449	0.000703394	0.000742086	0.00180152	0.00153564	0.00151795	0.00148852	0.00154365																						46.4273	0.0022478	0.00132283	0.000562442	0.00033268	0.000832289	0.00142215	0.00122753	0.00167286	0.0032492	0.00275273
		50.9169	0.00127074	0.000934395	0.00113324	0.000681954	0.000718198	0.00171339	0.00149544	0.00154696	0.00147456	0.00152621																						50.9169	0.00210658	0.00124586	0.000528632	0.000301891	0.000801423	0.00138698	0.00108284	0.00174165	0.00320277	0.00278884
For complex average NORMALIZED to MITO CONTENT		Time (minutes)	Sample 1	Sample 2	Sample 3	Sample 4	Sample 5	Sample 6	Sample 7	Sample 8	Sample 9	Sample 10																						Time (minutes)	Sample 1	Sample 2	Sample 3	Sample 4	Sample 5	Sample 6	Sample 7	Sample 8	Sample 9	Sample 10
		Baseline Average	3.90339e-05	-5.01871e-05	2.76044e-05	-2.15045e-05	-9.10692e-06	-3.21566e-05	-1.92179e-05	5.61293e-05	9.86289e-05	-0.000127099																						Baseline Average	8.67084e-06	-3.68657e-07	-9.57053e-06	-8.04251e-06	-4.66121e-05	0.000292219	5.21692e-05	0.0001127	0.000146337	0.000151247
		AA and Rot av	2.95307e-05	-2.09091e-05	3.18066e-05	7.62376e-06	8.49398e-05	0.000460432	9.95348e-05	0.000165186	8.62507e-05	-9.18368e-05																						AA and Rot av	1.65838e-05	4.45284e-05	8.82655e-05	6.24449e-05	-2.65291e-05	0.000153882	4.02228e-05	0.000174716	0.000183116	0.000145285
		ATP & FCCP	0.0041862	0.00328942	0.0038071	0.00254329	0.00229481	0.0039215	0.00398884	0.00560122	0.00465178	0.00611417																						ATP & FCCP	0.00645243	0.00406233	0.00145066	0.00104287	0.00230956	0.00463358	0.00449906	0.00684116	0.00966814	0.00772912
		Oligo	0.00138792	0.000939535	0.00119674	0.000703531	0.000787283	0.00183979	0.001579	0.00161658	0.00160945	0.00158786																						Oligo	0.00232148	0.00133436	0.00055632	0.000299564	0.000844664	0.00144206	0.00121292	0.00181116	0.00339447	0.00291106
		Sensitive	0.00279829	0.00234989	0.00261036	0.00183976	0.00150753	0.00208171	0.00240984	0.00398464	0.00304233	0.00452631																						Sensitive	0.00413095	0.00272797	0.000894337	0.000743301	0.00146489	0.00319151	0.00328614	0.00503	0.00627367	0.00481806
[truncated: 77 more columns]

## Sheet: Cortex
Whole Cortex		Time (minutes)	OM Sample 1			OM Sample 2			OM Sample 3			OM Sample 4			OM Sample 5			OM Sample 6			OM Sample 7			OM Sample 8			OM Sample 9			OM Sample 10				Time (minutes)	YM Sample 1			YM Sample 2			YM Sample 3			YM Sample 4			YM Sample 5
		1.30873	1.56927	0.057696	2.1422	-3.77821	0.519716	1.71962	-0.064646	0.262563	-0.350881	0.698062	-1.92784	0.601033	0.299004	-0.2951	1.06103	0.700212	0.822544	-0.192983	0.425849	-0.604252	0.015654	4.26234	5.69526	5.18798	5.37925	2.2763	3.24868	1.36175	2.94479	1.95671		1.30873	1.67242	0.151914	1.52203	-0.539546	0.338154	1.90559	0.441461	-0.346182	3.14568	-0.273227	2.60603	0.873418	-0.247651	-0.234435	-0.247665
		5.78472	1.27679	-0.233919	1.47176	-3.98719	-0.421469	0.524657	-0.133238	0.466999	-0.233836	0.080679	-1.11039	0.626177	0.117562	0.060594	0.97614	0.014214	-0.436936	-0.724493	-0.029132	0.24232	-0.218421	1.81973	2.67422	3.92619	4.18917	1.737	2.67956	0.745007	1.91282	1.55876		5.78472	1.3698	-0.070349	0.302717	-0.36641	0.374525	1.42824	0.750426	0.082569	2.56585	0.364493	2.11264	1.05571	-0.434553	-0.122491	-0.181722
		10.2612	1.24366	0.554179	2.07864	-4.93163	0.978798	0.841681	-0.072449	3.29264	0.212553	0.82138	-0.709501	1.21427	0.702521	0.854424	1.54733	0.577221	-0.316015	-0.980012	0.710365	0.754964	0.304163	1.85901	4.58274	2.65709	2.41685	0.204474	2.20666	0.033357	0.911844	0.48432		10.2612	1.31139	0.404325	1.62046	0.208694	0.812036	2.04336	0.86635	0.718422	2.6161	1.0704	2.24848	1.41711	0.007423	0.354242	0.186128
		14.8357	8.3e-05	0.50542	1.97832	-4.98868	0.560869	0.652972	-0.351972	0.478767	0.287425	-0.073486	2.16845	0.298396	0.520254	0.528257	1.13871	0.179334	-0.25547	0.557485	0.168243	0.294468	-0.361871	4.02889	7.21971	4.34854	3.51247	0.378849	3.79596	1.97002	2.59032	2.5346		14.8357	1.23552	-1.24444	0.103619	-0.555778	0.156663	0.883268	0.892007	0.328829	1.13574	0.531914	1.37996	-0.200218	-0.016151	0.262713	0.441065
		19.3106	-0.002494	0.335095	1.71569	-3.79663	0.864975	0.955054	-0.029594	1.16383	0.463979	0.254902	0.712709	0.68865	0.644761	0.641108	1.15437	-0.125216	0.383964	0.847331	0.443589	0.091327	0.356752	5.45626	6.19505	5.44708	4.30725	3.15195	4.89012	2.12168	4.6462	4.95384		19.3106	1.18463	-0.575927	0.925327	-0.242014	0.837756	1.02465	0.856276	0.396732	1.2792	1.07575	1.74566	0.953571	-0.016409	0.083148	0.481303
		23.8012	-0.067944	0.667236	1.71263	-3.15855	1.40118	1.11321	0.395252	1.09173	0.535478	0.579349	0.543661	0.818294	0.88494	0.500427	0.926217	0.022918	0.778484	0.6701	0.669308	0.7049	0.46533	3.2464	2.88464	2.2896	0.396341	0.263692	2.63553	1.29879	2.0349	1.98183		23.8012	1.3761	-0.45811	1.50581	0.214541	0.406879	1.25429	0.695631	0.50012	1.37688	0.927384	1.59055	0.749477	-0.202288	0.187118	0.581848
		28.3863	-22.4859	1.58774	42.2104	-2.39014	-23.9384	30.3269	-34.008	5.80155	9.53193	-24.8205	-19.489	9.73937	-20.1464	0.594546	50.9183	98.4966	185.078	189.341	-5.47943	92.8482	131.728	148.341	172.001	291.325	276.748	287.264	229.148	267.235	216.069	168.666		28.3863	42.1884	169.493	252.291	-16.5866	16.4135	132.55	31.0611	28.1497	57.5085	23.0115	49.7639	56.7346	105.715	164.315	204.301
ug protein/well		32.8727	11.6172	7.79671	34.7346	-1.63389	-10.036	28.9717	-10.3758	13.9261	22.5689	-18.4755	-15.7765	3.98428	-7.10617	-2.68053	41.8905	102.093	146.403	141.83	3.60483	72.6951	111.246	81.227	173.87	178.612	171.658	194.033	169.71	156.78	166.511	117.929		32.8727	37.948	129.622	174.927	-6.76729	16.7266	107.324	21.4841	23.5427	44.2213	35.0275	38.9006	46.9732	92.4665	130.548	146.942
6		37.3529	14.0769	7.95261	40.5912	1.09627	-15.5686	29.8187	-9.59708	12.659	25.2275	-19.7125	-13.7184	5.88247	-9.25022	-3.06723	41.7269	91.8904	137.927	119.452	4.92917	66.4816	103.799	64.7508	174.927	142.524	147.408	157.536	135.148	117.916	137.614	85.3471		37.3529	39.0218	119.294	156.344	-8.12508	16.1908	97.5712	23.9273	20.2793	41.8777	32.1363	38.4777	45.1953	84.1547	107.54	123.311
ug protein plate 2		41.9443	23.9737	6.39607	18.3241	4.06225	-3.987	14.8068	0.379515	6.3034	27.2544	-3.0778	-2.40597	2.71067	6.78842	4.64702	21.6258	39.8071	82.8918	101.664	5.84874	42.3136	57.6799	32.0147	101.969	80.7155	68.4126	77.4056	57.9476	57.4181	59.8342	33.118		41.9443	16.045	51.9421	103.217	2.13774	3.81924	36.5569	4.20734	6.77294	13.0845	6.2163	11.6058	17.4381	33.7065	67.804	64.6688
6		46.4273	21.8144	8.09617	16.3431	6.06565	2.86562	17.0067	-2.90341	10.1738	15.4994	0.502564	2.75893	11.8823	4.99984	0.354238	18.377	38.1493	71.4047	91.4893	12.0462	39.1001	55.815	31.1811	98.3742	67.3168	58.5729	64.5539	57.1984	50.4006	51.3315	32.2408		46.4273	17.0668	47.8216	90.7676	-2.30768	8.53085	35.4407	5.76265	7.48231	12.91	6.8353	12.3639	14.1853	32.2969	49.4104	54.6276
		50.9169	4.47042	6.62285	14.0599	4.78517	2.37817	15.2943	-2.2428	9.12064	13.6933	0.106483	0.855798	9.7131	1.4662	0.400314	19.267	36.5994	66.9958	81.7149	9.01564	35.2687	49.6275	31.1447	100.495	64.8695	57.6827	63.977	59.3279	50.4299	53.4464	35.3052		50.9169	15.6296	43.5396	81.672	-1.4807	7.33203	33.7809	6.02134	6.81316	11.5916	7.12944	-4.15886	12.9183	29.5675	45.5818	52.2338
Modifications		Time (minutes)	OM Sample 1			OM Sample 2			OM Sample 3			OM Sample 4			OM Sample 5			OM Sample 6			OM Sample 7			OM Sample 8			OM Sample 9			OM Sample 10				Time (minutes)	YM Sample 1			YM Sample 2			YM Sample 3			YM Sample 4			YM Sample 5
		1.30873	1.56927	0.057696	2.1422		0.519716	1.71962	-0.064646	0.262563	-0.350881	0.698062	-1.92784	0.601033	0.299004	-0.2951	1.06103	0.700212	0.822544	-0.192983	0.425849	-0.604252	0.015654	4.26234	5.69526	5.18798	5.37925	2.2763	3.24868	1.36175	2.94479	1.95671		1.30873	1.67242	0.151914	1.52203	-0.539546	0.338154	1.90559	0.441461		3.14568	-0.273227	2.60603	0.873418		-0.234435	-0.247665
		5.78472	1.27679	-0.233919	1.47176		-0.421469	0.524657	-0.133238	0.466999	-0.233836	0.080679	-1.11039	0.626177	0.117562	0.060594	0.97614	0.014214	-0.436936	-0.724493	-0.029132	0.24232	-0.218421	1.81973	2.67422	3.92619	4.18917	1.737	2.67956	0.745007	1.91282	1.55876		5.78472	1.3698	-0.070349	0.302717	-0.36641	0.374525	1.42824	0.750426		2.56585	0.364493	2.11264	1.05571		-0.122491	-0.181722
		10.2612	1.24366	0.554179	2.07864		0.978798	0.841681	-0.072449	3.29264	0.212553	0.82138	-0.709501	1.21427	0.702521	0.854424	1.54733	0.577221	-0.316015	-0.980012	0.710365	0.754964	0.304163	1.85901	4.58274	2.65709	2.41685	0.204474	2.20666	0.033357	0.911844	0.48432		10.2612	1.31139	0.404325	1.62046	0.208694	0.812036	2.04336	0.86635		2.6161	1.0704	2.24848	1.41711		0.354242	0.186128
		14.8357	8.3e-05	0.50542	1.97832		0.560869	0.652972	-0.351972	0.478767	0.287425	-0.073486	2.16845	0.298396	0.520254	0.528257	1.13871	0.179334	-0.25547	0.557485	0.168243	0.294468	-0.361871	4.02889	7.21971	4.34854	3.51247	0.378849	3.79596	1.97002	2.59032	2.5346		14.8357	1.23552	-1.24444	0.103619	-0.555778	0.156663	0.883268	0.892007		1.13574	0.531914	1.37996	-0.200218		0.262713	0.441065
		19.3106	-0.002494	0.335095	1.71569		0.864975	0.955054	-0.029594	1.16383	0.463979	0.254902	0.712709	0.68865	0.644761	0.641108	1.15437	-0.125216	0.383964	0.847331	0.443589	0.091327	0.356752	5.45626	6.19505	5.44708	4.30725	3.15195	4.89012	2.12168	4.6462	4.95384		19.3106	1.18463	-0.575927	0.925327	-0.242014	0.837756	1.02465	0.856276		1.2792	1.07575	1.74566	0.953571		0.083148	0.481303
		23.8012	-0.067944	0.667236	1.71263		1.40118	1.11321	0.395252	1.09173	0.535478	0.579349	0.543661	0.818294	0.88494	0.500427	0.926217	0.022918	0.778484	0.6701	0.669308	0.7049	0.46533	3.2464	2.88464	2.2896	0.396341	0.263692	2.63553	1.29879	2.0349	1.98183		23.8012	1.3761	-0.45811	1.50581	0.214541	0.406879	1.25429	0.695631		1.37688	0.927384	1.59055	0.749477		0.187118	0.581848
		28.3863	-22.4859	1.58774	42.2104		-23.9384	30.3269	-34.008	5.80155	9.53193	-24.8205	-19.489	9.73937	-20.1464	0.594546	50.9183	98.4966	185.078	189.341	-5.47943	92.8482	131.728	148.341	172.001	291.325	276.748	287.264	229.148	267.235	216.069	168.666		28.3863	42.1884	169.493	252.291	-16.5866	16.4135	132.55	31.0611	28.1497	57.5085	23.0115	49.7639	56.7346	105.715	164.315	204.301
		32.8727	11.6172	7.79671	34.7346		-10.036	28.9717	-10.3758	13.9261	22.5689	-18.4755	-15.7765	3.98428	-7.10617	-2.68053	41.8905	102.093	146.403	141.83	3.60483	72.6951	111.246	81.227	173.87	178.612	171.658	194.033	169.71	156.78	166.511	117.929		32.8727	37.948	129.622	174.927	-6.76729	16.7266	107.324	21.4841	23.5427	44.2213	35.0275	38.9006	46.9732	92.4665	130.548	146.942
		37.3529	14.0769	7.95261	40.5912		-15.5686	29.8187	-9.59708	12.659	25.2275	-19.7125	-13.7184	5.88247	-9.25022	-3.06723	41.7269	91.8904	137.927	119.452	4.92917	66.4816	103.799	64.7508	174.927	142.524	147.408	157.536	135.148	117.916	137.614	85.3471		37.3529	39.0218	119.294	156.344	-8.12508	16.1908	97.5712	23.9273	20.2793	41.8777	32.1363	38.4777	45.1953	84.1547	107.54	123.311
		41.9443	23.9737	6.39607	18.3241		-3.987	14.8068	0.379515	6.3034	27.2544	-3.0778	-2.40597	2.71067	6.78842	4.64702	21.6258	39.8071	82.8918	101.664	5.84874	42.3136	57.6799	32.0147	101.969	80.7155	68.4126	77.4056	57.9476	57.4181	59.8342	33.118		41.9443	16.045	51.9421	103.217	2.13774	3.81924	36.5569	4.20734	6.77294	13.0845	6.2163	11.6058	17.4381	33.7065	67.804	64.6688
		46.4273	21.8144	8.09617	16.3431		2.86562	17.0067	-2.90341	10.1738	15.4994	0.502564	2.75893	11.8823	4.99984	0.354238	18.377	38.1493	71.4047	91.4893	12.0462	39.1001	55.815	31.1811	98.3742	67.3168	58.5729	64.5539	57.1984	50.4006	51.3315	32.2408		46.4273	17.0668	47.8216	90.7676	-2.30768	8.53085	35.4407	5.76265	7.48231	12.91	6.8353	12.3639	14.1853	32.2969	49.4104	54.6276
		50.9169	4.47042	6.62285	14.0599		2.37817	15.2943	-2.2428	9.12064	13.6933	0.106483	0.855798	9.7131	1.4662	0.400314	19.267	36.5994	66.9958	81.7149	9.01564	35.2687	49.6275	31.1447	100.495	64.8695	57.6827	63.977	59.3279	50.4299	53.4464	35.3052		50.9169	15.6296	43.5396	81.672	-1.4807	7.33203	33.7809	6.02134	6.81316	11.5916	7.12944	-4.15886	12.9183	29.5675	45.5818	52.2338
For avg traces		Time (minutes)	Sample 1	Sample 2	Sample 3	Sample 4	Sample 5	Sample 6	Sample 7	Sample 8	Sample 9	Sample 10																						Time (minutes)	Sample 1	Sample 2	Sample 3	Sample 4	Sample 5	Sample 6	Sample 7	Sample 8	Sample 9	Sample 10
PER WELL		1.30873	1.25639	1.11967	-0.050988	-0.20958	0.354976	0.443258	-0.0542497	5.04853	3.63474	2.08775																						1.30873	1.11545	0.568067	1.79357	1.06874	-0.24105	0.976853	0.973626	4.78398	4.01223	3.95449
		5.78472	0.838207	0.051594	0.0333083	-0.134512	0.384765	-0.382405	-0.00174433	2.80671	2.86858	1.40553																						5.78472	0.534055	0.478787	1.65814	1.17761	-0.152107	0.411816	1.13329	4.18467	3.74886	3.75503
		10.2612	1.29216	0.910239	1.14425	0.44205	1.03476	-0.239602	0.589831	3.03295	1.60933	0.476507																						10.2612	1.11206	1.02136	1.74122	1.57866	0.270185	1.13916	1.22514	2.76395	2.94764	1.9168
		14.8357	0.827941	0.60692	0.138073	0.797785	0.729075	0.16045	0.0336133	5.19905	2.56243	2.36498																						14.8357	0.031565	0.161384	1.01387	0.570553	0.351889	-0.42694	-0.261077	9.55219	3.95774	3.65062
		19.3106	0.682764	0.910014	0.53274	0.552087	0.813413	0.368693	0.297223	5.69947	4.11644	3.90724																						19.3106	0.511343	0.540132	1.06774	1.25833	0.282226	0.121641	7.78627	10.3091	5.7455	4.71751
		23.8012	0.77064	1.25719	0.674154	0.647101	0.770528	0.490501	0.613179	2.80688	1.09852	1.77184																						23.8012	0.807936	0.625238	1.03625	1.08914	0.384483	0.0896885	4.59893	6.85823	3.19019	2.6679
		28.3863	7.10409	3.19426	-6.22484	-11.5234	10.4555	157.639	73.0324	203.889	264.387	217.323																						28.3863	154.657	44.1257	38.9064	43.17	158.11	52.89	129.513	265.612	145.911	181.602
		32.8727	18.0495	9.46785	8.70639	-10.0892	10.7013	130.108	62.5154	144.57	178.467	147.073																						32.8727	114.166	39.0943	29.7493	40.3004	123.319	44.5722	101.177	165.546	114.772	141.778
		37.3529	20.8736	7.12508	9.42978	-9.18281	9.80316	116.423	58.4031	127.401	146.697	113.626																						37.3529	104.887	35.2123	28.6948	38.6031	105.002	46.9719	98.091	131.176	109.456	120.432
		41.9443	16.2313	5.4099	11.3124	-0.924366	11.0204	74.7876	35.2808	71.5664	67.9219	50.1234																						41.9443	57.0681	14.1713	8.02158	11.7534	55.3931	20.003	52.4202	82.3901	50.8439	61.1816
		46.4273	15.4179	9.93614	7.58992	5.04792	7.91035	67.0144	35.6538	65.624	60.1084	44.6576																						46.4273	51.8853	13.888	8.71834	11.1282	45.445	20.326	43.9732	68.2074	39.2604	54.3716
		50.9169	8.38438	8.83624	6.85705	3.55846	7.04452	61.77	31.3039	65.5032	60.3292	46.3938																						50.9169	46.9471	13.2108	8.14202	5.29628	42.461	18.5238	41.1673	65.1101	37.9055	53.758
Step Averages raw		Time (minutes)	Sample 1	Sample 2	Sample 3	Sample 4	Sample 5	Sample 6	Sample 7	Sample 8	Sample 9	Sample 10																						Time (minutes)	Sample 1	Sample 2	Sample 3	Sample 4	Sample 5	Sample 6	Sample 7	Sample 8	Sample 9	Sample 10
		Baseline Average	1.12892	0.693833	0.375523	0.0326526	0.5915	-0.0595831	0.177946	3.6294	2.70422	1.32326																						Baseline Average	0.920522	0.689406	1.73098	1.27501	-0.0409905	0.842609	1.11068	3.91087	3.56958	3.20878
		AA and Rot av	0.760448	0.924708	0.448322	0.665658	0.771005	0.339881	0.314672	4.56846	2.59246	2.68135																						AA and Rot av	0.450281	0.442251	1.03929	0.972672	0.339533	-0.0718698	4.04137	8.90652	4.29781	3.67868
		ATP & FCCP	15.3424	6.59573	3.97044	-10.2651	10.32	134.723	64.6503	158.62	196.517	159.341																						ATP & FCCP	124.57	39.4774	32.4502	40.6912	128.81	48.1447	109.594	187.445	123.38	147.937
		Oligo	13.3445	8.06076	8.58647	2.56067	8.65843	67.8574	34.0795	67.5645	62.7865	47.0583																						Oligo	51.9668	13.7567	8.29398	9.39262	47.7664	19.6176	45.8535	71.9025	42.6699	56.4371
For avg traces		ug protein	Sample 1	Sample 2	Sample 3	Sample 4	Sample 5	Sample 6	Sample 7	Sample 8	Sample 9	Sample 10																						ug protein	Sample 1	Sample 2	Sample 3	Sample 4	Sample 5	Sample 6	Sample 7	Sample 8	Sample 9	Sample 10
NORMALIZED to ug pro			6	6	6	6	6	6	6	6	6	6																							6	6	6	6	6	6	6	6	6	6
		Time (minutes)	Sample 1	Sample 2	Sample 3	Sample 4	Sample 5	Sample 6	Sample 7	Sample 8	Sample 9	Sample 10																						Time (minutes)	Sample 1	Sample 2	Sample 3	Sample 4	Sample 5	Sample 6	Sample 7	Sample 8	Sample 9	Sample 10
		1.30873	0.209398	0.186611	-0.008498	-0.0349301	0.0591627	0.0738763	-0.00904161	0.841421	0.60579	0.347958																						1.30873	0.185909	0.0946778	0.298928	0.178124	-0.040175	0.162809	0.162271	0.79733	0.668705	0.659082
		5.78472	0.139701	0.008599	0.00555139	-0.0224187	0.0641276	-0.0637342	-0.000290722	0.467785	0.478096	0.234255																						5.78472	0.0890091	0.0797978	0.276356	0.196269	-0.0253511	0.068636	0.188881	0.697446	0.624811	0.625838
		10.2612	0.21536	0.151707	0.190708	0.073675	0.17246	-0.0399337	0.0983051	0.505492	0.268222	0.0794178																						10.2612	0.185343	0.170227	0.290204	0.263111	0.0450308	0.18986	0.20419	0.460659	0.491274	0.319467
		14.8357	0.13799	0.101153	0.0230122	0.132964	0.121512	0.0267416	0.00560222	0.866508	0.427071	0.394163																						14.8357	0.00526083	0.0268974	0.168979	0.0950921	0.0586482	-0.0711566	-0.0435128	1.59203	0.659624	0.608437
		19.3106	0.113794	0.151669	0.0887899	0.0920145	0.135569	0.0614488	0.0495371	0.949911	0.686073	0.651207																						19.3106	0.0852238	0.090022	0.177956	0.209721	0.0470376	0.0202736	1.29771	1.71819	0.957583	0.786252
		23.8012	0.12844	0.209532	0.112359	0.10785	0.128421	0.0817501	0.102197	0.467814	0.183087	0.295306																						23.8012	0.134656	0.104206	0.172709	0.181523	0.0640805	0.0149481	0.766488	1.14304	0.531699	0.44465
		28.3863	1.18401	0.532377	-1.03747	-1.92057	1.74258	26.2731	12.1721	33.9815	44.0645	36.2205																						28.3863	25.7762	7.35429	6.48441	7.195	26.3517	8.815	21.5856	44.2687	24.3185	30.267
		32.8727	3.00825	1.57797	1.45106	-1.68154	1.78355	21.6847	10.4192	24.0949	29.7445	24.5122																						32.8727	19.0276	6.51571	4.95822	6.71674	20.5531	7.4287	16.8629	27.591	19.1286	23.6297
		37.3529	3.47893	1.18751	1.57163	-1.53047	1.63386	19.4038	9.73386	21.2335	24.4495	18.9376																						37.3529	17.4811	5.86872	4.78246	6.43385	17.5003	7.82864	16.3485	21.8626	18.2427	20.072
		41.9443	2.70521	0.901651	1.88541	-0.154061	1.83673	12.4646	5.88013	11.9277	11.3203	8.3539																						41.9443	9.51135	2.36188	1.33693	1.9589	9.23218	3.33383	8.73669	13.7317	8.47399	10.1969
		46.4273	2.56965	1.65602	1.26499	0.84132	1.31839	11.1691	5.9423	10.9373	10.0181	7.44294																						46.4273	8.64755	2.31466	1.45306	1.8547	7.57417	3.38767	7.32886	11.3679	6.54339	9.06193
		50.9169	1.3974	1.47271	1.14284	0.593077	1.17409	10.295	5.21732	10.9172	10.0549	7.73231																						50.9169	7.82451	2.20179	1.357	0.882713	7.07684	3.08729	6.86122	10.8517	6.31758	8.95967
For Step average		Time (minutes)	Sample 1	Sample 2	Sample 3	Sample 4	Sample 5	Sample 6	Sample 7	Sample 8	Sample 9	Sample 10																						Time (minutes)	Sample 1	Sample 2	Sample 3	Sample 4	Sample 5	Sample 6	Sample 7	Sample 8	Sample 9	Sample 10
NORMALIZED to ug pro		Baseline Average	0.188153	0.115639	0.0625871	0.00544209	0.0985833	-0.00993052	0.0296576	0.604899	0.450703	0.220544																						Baseline Average	0.15342	0.114901	0.288496	0.212501	-0.00683175	0.140435	0.185114	0.651812	0.59493	0.534796
		AA and Rot av	0.126741	0.154118	0.0747204	0.110943	0.128501	0.0566469	0.0524453	0.761411	0.432077	0.446892																						AA and Rot av	0.0750469	0.0737086	0.173215	0.162112	0.0565888	-0.0119783	0.673562	1.48442	0.716302	0.613113
		ATP & FCCP	2.55706	1.09929	0.661741	-1.71086	1.71999	22.4539	10.775	26.4366	32.7528	26.5568																						ATP & FCCP	20.7617	6.57957	5.40836	6.78186	21.4684	8.02412	18.2657	31.2408	20.5633	24.6562
		Oligo	2.22409	1.34346	1.43108	0.426779	1.44307	11.3096	5.67992	11.2608	10.4644	7.84305																						Oligo	8.66114	2.29278	1.38233	1.56544	7.96106	3.2696	7.64226	11.9838	7.11165	9.40618
For avg traces		Predicted MTDR/ well	Sample 1	Sample 2	Sample 3	Sample 4	Sample 5	Sample 6	Sample 7	Sample 8	Sample 9	Sample 10																						Predicted MTDR/ well	Sample 1	Sample 2	Sample 3	Sample 4	Sample 5	Sample 6	Sample 7	Sample 8	Sample 9	Sample 10
NORMALIZED to MITO CONTENT			22011.6	21521.6	20968.4	23190.2	25339.2	26995	23181.8	23282.6	34864.8	32791.4																							23551.2	23978	21627.6	24088.6	23714.2	25344	21979.8	21435.2	13492.2	24613.8
		Time (minutes)	Sample 1	Sample 2	Sample 3	Sample 4	Sample 5	Sample 6	Sample 7	Sample 8	Sample 9	Sample 10																						Time (minutes)	Sample 1	Sample 2	Sample 3	Sample 4	Sample 5	Sample 6	Sample 7	Sample 8	Sample 9	Sample 10
		1.30873	5.70785e-05	5.20253e-05	-2.43166e-06	-9.03745e-06	1.4009e-05	1.642e-05	-2.34018e-06	0.000216837	0.000104252	6.36676e-05																						1.30873	4.7363e-05	2.36912e-05	8.29297e-05	4.43671e-05	-1.01648e-05	3.85437e-05	4.42964e-05	0.000223183	0.000297374	0.000160662
		5.78472	3.80803e-05	2.39731e-06	1.5885e-06	-5.80038e-06	1.51846e-05	-1.41658e-05	-7.52458e-08	0.00012055	8.22772e-05	4.28627e-05																						5.78472	2.26763e-05	1.99677e-05	7.66676e-05	4.88867e-05	-6.41415e-06	1.62491e-05	5.15604e-05	0.000195224	0.000277854	0.000152558
		10.2612	5.87036e-05	4.22942e-05	5.45701e-05	1.90619e-05	4.08363e-05	-8.87579e-06	2.54437e-05	0.000130267	4.61592e-05	1.45315e-05																						10.2612	4.72187e-05	4.25959e-05	8.05093e-05	6.55358e-05	1.13934e-05	4.49479e-05	5.57393e-05	0.000128945	0.00021847	7.78752e-05
		14.8357	3.76139e-05	2.82005e-05	6.58483e-06	3.44018e-05	2.87726e-05	5.94368e-06	1.44999e-06	0.000223302	7.34961e-05	7.21219e-05																						14.8357	1.34027e-06	6.73052e-06	4.68786e-05	2.36856e-05	1.48387e-05	-1.68458e-05	-1.1878e-05	0.000445631	0.000293336	0.000148316
		19.3106	3.10184e-05	4.22838e-05	2.54068e-05	2.38069e-05	3.2101e-05	1.36578e-05	1.28214e-05	0.000244795	0.000118069	0.000119154																						19.3106	2.1712e-05	2.25261e-05	4.93693e-05	5.22375e-05	1.19011e-05	4.79962e-06	0.000354247	0.000480945	0.000425839	0.000191661
		23.8012	3.50106e-05	5.84153e-05	3.2151e-05	2.79041e-05	3.04085e-05	1.81701e-05	2.64509e-05	0.000120557	3.15081e-05	5.40336e-05																						23.8012	3.43055e-05	2.60755e-05	4.79135e-05	4.52138e-05	1.62132e-05	3.53885e-06	0.000209234	0.000319952	0.000236447	0.00010839
		28.3863	0.000322743	0.000148421	-0.000296868	-0.000496908	0.00041262	0.00583955	0.00315042	0.00875714	0.0075832	0.00662744																						28.3863	0.00656686	0.00184026	0.00179893	0.00179213	0.00666733	0.00208688	0.00589238	0.0123914	0.0108145	0.00737807
		32.8727	0.00082	0.000439923	0.000415215	-0.000435064	0.000422321	0.00481973	0.00269674	0.00620934	0.00511883	0.00448512																						32.8727	0.00484756	0.00163042	0.00137553	0.00167301	0.00520021	0.00175869	0.0046032	0.00772308	0.00850654	0.00576011
		37.3529	0.000948298	0.000331066	0.000449714	-0.000395978	0.000386877	0.00431276	0.00251935	0.00547193	0.0042076	0.0034651																						37.3529	0.00445355	0.00146853	0.00132677	0.00160255	0.00442779	0.00185337	0.00446278	0.00611965	0.00811255	0.00489287
		41.9443	0.000737397	0.000251371	0.000539499	-3.98602e-05	0.000434915	0.00277042	0.00152192	0.00307381	0.00194815	0.00152855																						41.9443	0.00242315	0.000591012	0.000370896	0.000487924	0.00233586	0.000789259	0.00238492	0.00384368	0.00376839	0.00248566
		46.4273	0.000700444	0.000461682	0.00036197	0.000217675	0.000312178	0.00248248	0.00153801	0.00281859	0.00172404	0.00136187																						46.4273	0.00220309	0.000579196	0.000403112	0.000461969	0.00191636	0.000802005	0.00200062	0.00318203	0.00290986	0.00220899
		50.9169	0.000380907	0.000410576	0.000327019	0.000153447	0.000278009	0.0022882	0.00135037	0.0028134	0.00173038	0.00141482																						50.9169	0.0019934	0.000550953	0.000376465	0.000219867	0.00179053	0.000730893	0.00187296	0.00303753	0.00280944	0.00218406
For complex average NORMALIZED to MITO CONTENT		Time (minutes)	Sample 1	Sample 2	Sample 3	Sample 4	Sample 5	Sample 6	Sample 7	Sample 8	Sample 9	Sample 10																						Time (minutes)	Sample 1	Sample 2	Sample 3	Sample 4	Sample 5	Sample 6	Sample 7	Sample 8	Sample 9	Sample 10
		Baseline Average	5.12875e-05	3.22389e-05	1.7909e-05	1.40803e-06	2.33433e-05	-2.20719e-06	7.67609e-06	0.000155884	7.75629e-05	4.03539e-05																						Baseline Average	3.9086e-05	2.87516e-05	8.00355e-05	5.29299e-05	-1.72852e-06	3.32469e-05	5.0532e-05	0.000182451	0.000264566	0.000130365
		AA and Rot av	3.45476e-05	4.29665e-05	2.13809e-05	2.87043e-05	3.04274e-05	1.25905e-05	1.35741e-05	0.000196218	7.43576e-05	8.177e-05																						AA and Rot av	1.91193e-05	1.8444e-05	4.80538e-05	4.03789e-05	1.43177e-05	-2.83577e-06	0.000183868	0.000415509	0.000318541	0.000149456
		ATP & FCCP	0.000697014	0.00030647	0.000189354	-0.00044265	0.000407273	0.00499068	0.00278884	0.0068128	0.00563654	0.00485922																						ATP & FCCP	0.00528932	0.0016464	0.00150041	0.00168923	0.00543178	0.00189965	0.00498612	0.00874471	0.00914452	0.00601035
		Oligo	0.00060625	0.000374543	0.000409496	0.00011042	0.000341701	0.0025137	0.0014701	0.00290193	0.00180086	0.00143508																						Oligo	0.00220655	0.00057372	0.000383491	0.00038992	0.00201425	0.000774052	0.00208617	0.00335441	0.00316256	0.0022929
		Sensitive	9.07641e-05	-6.80726e-05	-0.000220142	-0.00055307	6.5572e-05	0.00247698	0.00131874	0.00391087	0.00383569	0.00342414																						Sensitive	0.00308278	0.00107268	0.00111692	0.00129931	0.00341753	0.0011256	0.00289995	0.00539029	0.00598196	0.00371744
[truncated: 77 more columns]

## Sheet: Cerebellum 
Whole Cerebellum		Time (minutes)	OM Sample 1			OM Sample 2			OM Sample 3			OM Sample 4			OM Sample 5			OM Sample 6			OM Sample 7			OM Sample 8			OM Sample 9			OM Sample 10				Time (minutes)	YM Sample 1			YM Sample 2			YM Sample 3			YM Sample 4			YM Sample 5
		1.30873	4.79415	2.93111	0.984814	-1.33289	3.22769	1.88584	3.31174	1.80426	1.05782	1.3597	2.10459	2.72676	3.37159	1.11944	0.841744	1.69158	-0.432982	1.81934	2.77716	0.750472	1.10529	0.203274	-4.27447	-1.4666	-1.44898	4.08723	4.08639	3.07404	0.842485	2.02346		1.30873	3.91399	0.9421	1.24183	1.92673	1.15408	1.65736	0.935363	0.69156	3.75941	2.30611	1.5387	-1.22685	1.55896	1.60455	1.8349
		5.78472	2.97459	1.94648	1.28613	-2.24749	1.55954	0.89507	2.44225	-2.01692	0.32559	0.647923	-0.011488	0.610679	2.73697	0.941553	0.374748	1.13708	2.06591	-0.495948	2.17526	-0.538844	0.307317	-0.303006	-2.02679	-0.214773	-1.83012	2.55084	2.16172	1.98347	0.838627	1.08087		5.78472	1.89666	0.435198	0.863628	1.52956	0.566627	1.39529	0.874992	0.890046	3.05252	1.33395	1.46662	-0.686968	0.211583	-0.099479	0.380852
		10.2612	3.13762	1.13748	0.382137	-2.08826	0.88346	0.035961	1.60251	-1.06963	-0.635994	0.431313	0.248526	-0.011179	1.83287	0.591273	0.803649	1.05791	-0.384285	-1.30005	1.90605	2.34337	0.064722	-0.524821	-2.2996	-0.323071	-2.39608	2.57849	1.88699	1.92111	1.31117	-7.54102		10.2612	0.643812	0.468427	0.455411	1.43784	0.766414	0.877199	0.482556	1.02445	2.41716	1.04853	1.19651	-0.399452	-1.23536	-0.767183	0.24914
		14.8357	2.65285	3.85529	0.488388	-1.51286	1.86137	0.618823	1.35236	-0.008357	-0.341103	-0.011124	1.35438	0.900728	1.81839	1.28205	1.19964	0.613621	-0.968019	-0.371404	0.973574	0.009633	1.4235	-0.581915	-2.80934	-0.916522	-2.37786	2.27884	0.787155	3.13863	1.7562	10.9648		14.8357	1.2307	-0.447502	1.25533	1.8386	1.25996	1.21064	0.467782	1.57246	1.25083	1.13688	0.877495	-0.025791	-0.171604	-0.524371	0.465203
		19.3106	1.86831	4.51476	1.58665	-2.26661	2.06529	1.29169	1.37181	-0.444025	1.00303	0.427688	1.19672	1.42082	1.87838	1.26541	1.4648	0.97569	0.212263	-3.03784	0.93555	2.06344	0.836957	-0.642577	-2.22168	0.061301	-24.1537	1.76166	1.83573	1.86196	2.06648	6.31011		19.3106	1.88002	-0.073569	1.26142	1.92422	1.50472	0.568813	0.457306	1.45811	1.01398	0.908219	-1.32943	0.440575	-0.489823	-0.722774	-0.001868
		23.8012	1.16616	3.98349	0.515698	-1.45504	2.31598	1.76822	1.6819	1.16613	1.12766	1.56667	1.45075	1.51105	1.91164	1.80709	1.82934	1.09192	-1.96372	0.026258	1.89197	3.89933	1.45301	4.82929	3.42429	5.44721	3.77377	7.71583	7.07502	7.87272	7.4384	11.697		23.8012	2.07947	0.937652	0.816643	1.91677	1.69626	1.23874	1.28521	1.86534	1.49903	0.59286	0.050176	0.470749	-1.13633	-0.191294	0.181209
		28.3863	215.864	212.188	239.071	252.116	207.332	228.367	182.123	206.333	164.401	189.091	228.783	55.6698	213.623	252.855	250.223	163.54	239.733	219.612	61.1811	231.501	202.473	-12.469	-39.8702	4.91747	153.836	154.833	143.309	20.491	-15.265	29.1412		28.3863	166.031	203.178	176.104	172.984	219.312	191.49	168.458	204.492	226.393	119.253	148.649	209.396	190.967	118.816	166.429
ug protein/well		32.8727	152.748	146.365	163.637	190.577	164.325	174.734	154.587	159.483	158.319	150.887	176.112	32.4213	163.596	183.731	181.895	143.175	183.723	188.025	76.596	181.566	168.507	-16.9226	-21.6481	-2.91392	109.54	120.974	117.823	15.3803	13.8315	33.3762		32.8727	154.676	163.236	152.394	146.169	164.797	157.476	142.331	150.592	152.418	104.43	132.961	134.994	160.14	121.231	151.508
6		37.3529	134.191	124.736	136.455	174.744	150.066	146.172	137.896	143.356	138.264	140.698	161.512	27.6669	146.079	167.745	163.599	132.694	168.788	178.78	79.2429	168.843	156.082	-14.7699	-24.9028	-0.805686	95.6115	108.659	90.2959	19.9751	13.4855	31.7252		37.3529	146.432	156.191	145.848	142.811	147.118	145.497	131.2	133.279	128.819	99.9997	125.537	96.323	144.981	113.465	133.202
ug protein plate 2		41.9443	41.155	31.4521	45.9068	63.3731	48.487	42.2166	56.264	47.1377	59.0851	61.9879	59.6747	7.74323	68.0863	78.1517	78.3546	61.895	93.3077	159.076	73.8737	76.4326	76.4294	-3.92502	-6.26566	6.38524	25.6065	26.7635	30.1047	7.44262	5.24804	6.28446		41.9443	60.774	69.2216	49.8816	56.0376	44.4541	62.1486	40.8818	51.7362	68.6728	23.4777	59.8837	36.151	46.3839	50.1908	55.604
6		46.4273	43.1927	40.2333	48.1501	58.7731	43.349	46.3729	49.9269	44.2097	44.2281	55.3373	56.0557	6.94453	58.5042	72.229	68.8815	56.5677	75.3388	149.876	69.1133	70.0759	68.9569	-2.39018	-2.81012	4.54687	21.6244	25.8994	28.3104	5.53123	3.35232	7.69211		46.4273	58.4022	62.9085	51.8522	70.3512	53.02	54.2395	50.5946	49.7246	54.5873	27.4242	50.1113	39.3195	50.8342	34.8113	56.5429
		50.9169	43.3576	42.534	47.1492	58.2068	43.4628	47.7176	48.0162	43.2587	46.063	51.3341	52.7269	6.23416	55.8117	71.7957	66.1787	54.7915	73.7026	147.856	66.6692	69.6773	66.3303	-1.20079	-2.43954	4.88002	21.093	25.1159	28.045	5.23257	4.39461	7.6074		50.9169	54.1705	59.3378	46.109	72.4356	53.6508	49.4543	49.9204	49.8013	48.7004	38.4197	50.3834	39.2253	53.5789	37.5027	59.4305
Modifications/ omitions		Time (minutes)	OM Sample 1			OM Sample 2			OM Sample 3			OM Sample 4			OM Sample 5			OM Sample 6			OM Sample 7			OM Sample 8			OM Sample 9			OM Sample 10				Time (minutes)	YM Sample 1			YM Sample 2			YM Sample 3			YM Sample 4			YM Sample 5
		1.30873	4.79415	2.93111	0.984814		3.22769	1.88584	3.31174	1.80426	1.05782	1.3597	2.10459	2.72676	3.37159	1.11944	0.841744	1.69158		1.81934	2.77716	0.750472	1.10529					4.08723	4.08639	3.07404	0.842485	2.02346		1.30873	3.91399	0.9421	1.24183	1.92673	1.15408	1.65736	0.935363	0.69156	3.75941	2.30611	1.5387		1.55896	1.60455	1.8349
		5.78472	2.97459	1.94648	1.28613		1.55954	0.89507	2.44225	-2.01692	0.32559	0.647923	-0.011488	0.610679	2.73697	0.941553	0.374748	1.13708		-0.495948	2.17526	-0.538844	0.307317					2.55084	2.16172	1.98347	0.838627	1.08087		5.78472	1.89666	0.435198	0.863628	1.52956	0.566627	1.39529	0.874992	0.890046	3.05252	1.33395	1.46662		0.211583	-0.099479	0.380852
		10.2612	3.13762	1.13748	0.382137		0.88346	0.035961	1.60251	-1.06963	-0.635994	0.431313	0.248526	-0.011179	1.83287	0.591273	0.803649	1.05791		-1.30005	1.90605	2.34337	0.064722					2.57849	1.88699	1.92111	1.31117	-7.54102		10.2612	0.643812	0.468427	0.455411	1.43784	0.766414	0.877199	0.482556	1.02445	2.41716	1.04853	1.19651		-1.23536	-0.767183	0.24914
		14.8357	2.65285	3.85529	0.488388		1.86137	0.618823	1.35236	-0.008357	-0.341103	-0.011124	1.35438	0.900728	1.81839	1.28205	1.19964	0.613621		-0.371404	0.973574	0.009633	1.4235					2.27884	0.787155	3.13863	1.7562	10.9648		14.8357	1.2307	-0.447502	1.25533	1.8386	1.25996	1.21064	0.467782	1.57246	1.25083	1.13688	0.877495		-0.171604	-0.524371	0.465203
		19.3106	1.86831	4.51476	1.58665		2.06529	1.29169	1.37181	-0.444025	1.00303	0.427688	1.19672	1.42082	1.87838	1.26541	1.4648	0.97569		-3.03784	0.93555	2.06344	0.836957					1.76166	1.83573	1.86196	2.06648	6.31011		19.3106	1.88002	-0.073569	1.26142	1.92422	1.50472	0.568813	0.457306	1.45811	1.01398	0.908219	-1.32943		-0.489823	-0.722774	-0.001868
		23.8012	1.16616	3.98349	0.515698		2.31598	1.76822	1.6819	1.16613	1.12766	1.56667	1.45075	1.51105	1.91164	1.80709	1.82934	1.09192		0.026258	1.89197	3.89933	1.45301					7.71583	7.07502	7.87272	7.4384	11.697		23.8012	2.07947	0.937652	0.816643	1.91677	1.69626	1.23874	1.28521	1.86534	1.49903	0.59286	0.050176		-1.13633	-0.191294	0.181209
		28.3863	215.864	212.188	239.071		207.332	228.367	182.123	206.333	164.401	189.091	228.783	55.6698	213.623	252.855	250.223	163.54	239.733	219.612	61.1811	231.501	202.473				153.836	154.833	143.309	20.491	-15.265	29.1412		28.3863	166.031	203.178	176.104	172.984	219.312	191.49	168.458	204.492	226.393	119.253	148.649		190.967	118.816	166.429
		32.8727	152.748	146.365	163.637		164.325	174.734	154.587	159.483	158.319	150.887	176.112	32.4213	163.596	183.731	181.895	143.175	183.723	188.025	76.596	181.566	168.507				109.54	120.974	117.823	15.3803	13.8315	33.3762		32.8727	154.676	163.236	152.394	146.169	164.797	157.476	142.331	150.592	152.418	104.43	132.961		160.14	121.231	151.508
		37.3529	134.191	124.736	136.455		150.066	146.172	137.896	143.356	138.264	140.698	161.512	27.6669	146.079	167.745	163.599	132.694	168.788	178.78	79.2429	168.843	156.082				95.6115	108.659	90.2959	19.9751	13.4855	31.7252		37.3529	146.432	156.191	145.848	142.811	147.118	145.497	131.2	133.279	128.819	99.9997	125.537		144.981	113.465	133.202
		41.9443	41.155	31.4521	45.9068		48.487	42.2166	56.264	47.1377	59.0851	61.9879	59.6747	7.74323	68.0863	78.1517	78.3546	61.895	93.3077	159.076	73.8737	76.4326	76.4294				25.6065	26.7635	30.1047	7.44262	5.24804	6.28446		41.9443	60.774	69.2216	49.8816	56.0376	44.4541	62.1486	40.8818	51.7362	68.6728	23.4777	59.8837		46.3839	50.1908	55.604
		46.4273	43.1927	40.2333	48.1501		43.349	46.3729	49.9269	44.2097	44.2281	55.3373	56.0557	6.94453	58.5042	72.229	68.8815	56.5677	75.3388	149.876	69.1133	70.0759	68.9569				21.6244	25.8994	28.3104	5.53123	3.35232	7.69211		46.4273	58.4022	62.9085	51.8522	70.3512	53.02	54.2395	50.5946	49.7246	54.5873	27.4242	50.1113		50.8342	34.8113	56.5429
		50.9169	43.3576	42.534	47.1492		43.4628	47.7176	48.0162	43.2587	46.063	51.3341	52.7269	6.23416	55.8117	71.7957	66.1787	54.7915	73.7026	147.856	66.6692	69.6773	66.3303				21.093	25.1159	28.045	5.23257	4.39461	7.6074		50.9169	54.1705	59.3378	46.109	72.4356	53.6508	49.4543	49.9204	49.8013	48.7004	38.4197	50.3834		53.5789	37.5027	59.4305
For avg traces		Time (minutes)	Sample 1	Sample 2	Sample 3	Sample 4	Sample 5	Sample 6	Sample 7	Sample 8	Sample 9	Sample 10																						Time (minutes)	Sample 1	Sample 2	Sample 3	Sample 4	Sample 5	Sample 6	Sample 7	Sample 8	Sample 9	Sample 10
PER WELL		1.30873	2.90336	2.55677	2.05794	2.06368	1.77759	1.75546	1.54431	#DIV/0!	4.08681	1.97999																						1.30873	2.03264	1.57939	1.79544	1.9224	1.66614	0.688962	-0.0199413	1.87987	8.20826	2.02531
		5.78472	2.06907	1.2273	0.250306	0.415705	1.35109	0.320564	0.64791	#DIV/0!	2.35628	1.30099																						5.78472	1.06516	1.16383	1.60585	1.40028	0.164319	0.302284	0.427492	1.85673	4.92186	1.10664
		10.2612	1.55241	0.459711	-0.03437	0.222887	1.07593	-0.121066	1.43805	#DIV/0!	2.23274	-1.43625																						10.2612	0.52255	1.02715	1.30806	1.12252	-0.584468	0.194756	0.420917	1.51903	3.9207	1.23306
		14.8357	2.33218	1.2401	0.334301	0.747996	1.43336	0.121108	0.802235	#DIV/0!	1.533	5.28654																						14.8357	0.679506	1.4364	1.09702	1.00719	-0.076924	0.471583	0.791791	2.41231	2.05528	0.00881067
		19.3106	2.65657	1.67849	0.643603	1.01507	1.53619	-1.03107	1.27865	#DIV/0!	1.7987	3.41285																						19.3106	1.02262	1.33258	0.976466	-0.210605	-0.404822	0.33894	0.873661	1.35234	2.74034	1.17511
		23.8012	1.88845	2.0421	1.32523	1.50949	1.84936	0.559088	2.41477	#DIV/0!	7.39543	9.0027																						23.8012	1.27792	1.61726	1.54986	0.321518	-0.382137	0.519738	1.66327	7.07588	8.09995	5.4308
		28.3863	222.374	217.849	184.286	157.848	238.9	207.628	165.052	#DIV/0!	150.659	11.4558																						28.3863	181.771	194.595	199.781	133.951	158.737	146.722	199.628	66.9838	51.2492	49.9251
		32.8727	154.25	169.529	157.463	119.807	176.407	171.641	142.223	#DIV/0!	116.112	20.8627																						32.8727	156.769	156.147	148.447	118.695	144.293	133.126	153.287	47.1357	55.0928	59.1462
		37.3529	131.794	148.119	139.838	109.959	159.141	160.087	134.723	#DIV/0!	98.1889	21.7286																						37.3529	149.49	145.142	131.099	112.768	130.549	114.583	134.185	42.214	50.2164	54.7319
		41.9443	39.5046	45.3518	54.1622	43.1353	74.8642	104.76	75.5786	#DIV/0!	27.4916	6.32504																						41.9443	59.9591	54.2134	53.7636	41.6807	50.7262	30.9746	51.7079	21.4715	12.5364	14.9101
		46.4273	43.8587	44.861	46.1215	39.4458	66.5382	93.9276	69.382	#DIV/0!	25.2781	5.52522																						46.4273	57.721	59.2035	51.6355	38.7678	47.3962	32.5996	47.0944	18.5733	11.6001	16.9016
		50.9169	44.3469	45.5902	45.7793	36.765	64.5954	92.1166	67.5589	#DIV/0!	24.7513	5.74486																						50.9169	53.2058	58.5136	49.4741	44.4015	50.1707	33.6656	45.1812	17.3066	12.4917	14.8905
Step Averages raw		Time (minutes)	Sample 1	Sample 2	Sample 3	Sample 4	Sample 5	Sample 6	Sample 7	Sample 8	Sample 9	Sample 10																						Time (minutes)	Sample 1	Sample 2	Sample 3	Sample 4	Sample 5	Sample 6	Sample 7	Sample 8	Sample 9	Sample 10
		Baseline Average	2.17495	1.41459	0.757959	0.900757	1.40154	0.651651	1.21009	#DIV/0!	2.89194	0.614913																						Baseline Average	1.20678	1.25679	1.56978	1.48173	0.41533	0.395334	0.276156	1.75188	5.68361	1.455
		AA and Rot av	2.2924	1.65356	0.767712	1.09085	1.6063	-0.116959	1.49855	#DIV/0!	3.57571	5.9007																						AA and Rot av	0.99335	1.46208	1.20778	0.3727	-0.287961	0.44342	1.10957	3.61351	4.29853	2.2049
		ATP & FCCP	169.473	178.499	160.529	129.205	191.483	179.785	147.332	#DIV/0!	121.653	18.0157																						ATP & FCCP	162.677	165.295	159.776	121.805	144.527	131.477	162.366	52.1112	52.1861	54.6011
		Oligo	42.5701	45.2677	48.6877	39.782	68.6659	96.9346	70.8398	#DIV/0!	25.8403	5.86504																						Oligo	56.9619	57.3102	51.6244	41.6167	49.431	32.4133	47.9945	19.1171	12.2094	15.5674
For avg traces		ug protein	Sample 1	Sample 2	Sample 3	Sample 4	Sample 5	Sample 6	Sample 7	Sample 8	Sample 9	Sample 10																						ug protein	Sample 1	Sample 2	Sample 3	Sample 4	Sample 5	Sample 6	Sample 7	Sample 8	Sample 9	Sample 10
NORMALIZED to ug pro			6	6	6	6	6	6	6	6	6	6																							6	6	6	6	6	6	6	6	6	6
		Time (minutes)	Sample 1	Sample 2	Sample 3	Sample 4	Sample 5	Sample 6	Sample 7	Sample 8	Sample 9	Sample 10																						Time (minutes)	Sample 1	Sample 2	Sample 3	Sample 4	Sample 5	Sample 6	Sample 7	Sample 8	Sample 9	Sample 10
		1.30873	0.483893	0.426128	0.34299	0.343947	0.296265	0.292576	0.257384	#DIV/0!	0.681134	0.329999																						1.30873	0.338774	0.263231	0.299241	0.320401	0.27769	0.114827	-0.00332356	0.313311	1.36804	0.337551
		5.78472	0.344844	0.204551	0.0417177	0.0692841	0.225182	0.0534273	0.107985	#DIV/0!	0.392713	0.216832																						5.78472	0.177527	0.193971	0.267642	0.23338	0.0273864	0.0503806	0.0712487	0.309455	0.820311	0.184439
		10.2612	0.258736	0.0766184	-0.00572833	0.0371478	0.179322	-0.0201777	0.239675	#DIV/0!	0.372123	-0.239374																						10.2612	0.0870917	0.171192	0.218009	0.187086	-0.0974113	0.0324593	0.0701528	0.253172	0.65345	0.20551
		14.8357	0.388696	0.206683	0.0557168	0.124666	0.238893	0.0201847	0.133706	#DIV/0!	0.2555	0.881091																						14.8357	0.113251	0.2394	0.182837	0.167864	-0.0128207	0.0785971	0.131965	0.402052	0.342547	0.00146844
		19.3106	0.442762	0.279748	0.107267	0.169179	0.256032	-0.171846	0.213108	#DIV/0!	0.299783	0.568808																						19.3106	0.170437	0.222097	0.162744	-0.0351008	-0.0674703	0.0564901	0.14561	0.225391	0.456723	0.195851
		23.8012	0.314741	0.340351	0.220872	0.251581	0.308226	0.0931813	0.402461	#DIV/0!	1.23257	1.50045																						23.8012	0.212987	0.269543	0.25831	0.0535863	-0.0636894	0.0866231	0.277211	1.17931	1.34999	0.905133
		28.3863	37.0624	36.3082	30.7143	26.308	39.8167	34.6047	27.5086	#DIV/0!	25.1098	1.90929																						28.3863	30.2952	32.4325	33.2968	22.3252	26.4562	24.4537	33.2713	11.164	8.54154	8.32084
		32.8727	25.7083	28.2549	26.2438	19.9678	29.4012	28.6068	23.7038	#DIV/0!	19.3521	3.47711																						32.8727	26.1281	26.0246	24.7411	19.7826	24.0488	22.1876	25.5478	7.85594	9.18213	9.8577
		37.3529	21.9657	24.6865	23.3064	18.3265	26.5235	26.6812	22.4538	#DIV/0!	16.3648	3.62143																						37.3529	24.915	24.1903	21.8499	18.7947	21.7582	19.0971	22.3641	7.03567	8.36941	9.12199
		41.9443	6.58411	7.55864	9.02704	7.18921	12.4774	17.4599	12.5964	#DIV/0!	4.58193	1.05417																						41.9443	9.99318	9.03557	8.9606	6.94678	8.45437	5.16243	8.61798	3.57858	2.0894	2.48501
		46.4273	7.30978	7.47683	7.68692	6.57431	11.0897	15.6546	11.5637	#DIV/0!	4.21301	0.92087																						46.4273	9.62016	9.86726	8.60591	6.46129	7.89936	5.43326	7.84907	3.09556	1.93335	2.81693
		50.9169	7.39116	7.59836	7.62988	6.12751	10.7659	15.3528	11.2598	#DIV/0!	4.12522	0.957477																						50.9169	8.86763	9.75226	8.24568	7.40026	8.36178	5.61094	7.53019	2.88443	2.08196	2.48175
For Step average		Time (minutes)	Sample 1	Sample 2	Sample 3	Sample 4	Sample 5	Sample 6	Sample 7	Sample 8	Sample 9	Sample 10																						Time (minutes)	Sample 1	Sample 2	Sample 3	Sample 4	Sample 5	Sample 6	Sample 7	Sample 8	Sample 9	Sample 10
NORMALIZED to ug pro		Baseline Average	0.362491	0.235766	0.126327	0.150126	0.233589	0.108608	0.201681	#DIV/0!	0.48199	0.102486																						Baseline Average	0.201131	0.209465	0.261631	0.246956	0.0692216	0.065889	0.046026	0.291979	0.947268	0.2425
		AA and Rot av	0.382066	0.275594	0.127952	0.181809	0.267717	-0.0194932	0.249758	#DIV/0!	0.595951	0.98345																						AA and Rot av	0.165558	0.24368	0.201297	0.0621166	-0.0479935	0.0739034	0.184929	0.602252	0.716421	0.367484
		ATP & FCCP	28.2455	29.7499	26.7548	21.5341	31.9138	29.9642	24.5554	#DIV/0!	20.2756	3.00261																						ATP & FCCP	27.1128	27.5491	26.6293	20.3008	24.0878	21.9128	27.0611	8.68519	8.69769	9.10018
		Oligo	7.09502	7.54461	8.11462	6.63034	11.4443	16.1558	11.8066	#DIV/0!	4.30672	0.977507																						Oligo	9.49366	9.5517	8.60406	6.93611	8.23851	5.40221	7.99908	3.18619	2.0349	2.59456
For avg traces		Predicted MTDR/ well	Sample 1	Sample 2	Sample 3	Sample 4	Sample 5	Sample 6	Sample 7	Sample 8	Sample 9	Sample 10																						Predicted MTDR/ well	Sample 1	Sample 2	Sample 3	Sample 4	Sample 5	Sample 6	Sample 7	Sample 8	Sample 9	Sample 10
NORMALIZED to MITO CONTENT			24061.8	26562.6	25848.2	26159.2	25396.2	27074	22177.8	24955.8	18916.2	20865.4																							14682.8	16995.2	20081.8	20890.8	21761.8	19395.8	22110.6	17602.2	13101.6	13128.6
		Time (minutes)	Sample 1	Sample 2	Sample 3	Sample 4	Sample 5	Sample 6	Sample 7	Sample 8	Sample 9	Sample 10																						Time (minutes)	Sample 1	Sample 2	Sample 3	Sample 4	Sample 5	Sample 6	Sample 7	Sample 8	Sample 9	Sample 10
		1.30873	0.000120663	9.62544e-05	7.96164e-05	7.88893e-05	6.99943e-05	6.48392e-05	6.9633e-05	#DIV/0!	0.000216048	9.48937e-05																						1.30873	0.000138437	9.29314e-05	8.94066e-05	9.20216e-05	7.65625e-05	3.55212e-05	-9.0189e-07	0.000106797	0.000626508	0.000154267
		5.78472	8.59897e-05	4.62042e-05	9.68369e-06	1.58913e-05	5.32005e-05	1.18403e-05	2.92144e-05	#DIV/0!	0.000124564	6.23516e-05																						5.78472	7.25449e-05	6.84797e-05	7.99656e-05	6.70287e-05	7.55078e-06	1.5585e-05	1.93343e-05	0.000105483	0.000375669	8.42919e-05
		10.2612	6.45178e-05	1.73067e-05	-1.32969e-06	8.52039e-06	4.23658e-05	-4.47169e-06	6.48417e-05	#DIV/0!	0.000118033	-6.88338e-05																						10.2612	3.55893e-05	6.04377e-05	6.51364e-05	5.37326e-05	-2.68575e-05	1.00411e-05	1.90369e-05	8.6298e-05	0.000299253	9.39219e-05
		14.8357	9.69244e-05	4.66858e-05	1.29332e-05	2.8594e-05	5.64399e-05	4.47324e-06	3.61729e-05	#DIV/0!	8.10416e-05	0.000253364																						14.8357	4.62791e-05	8.4518e-05	5.46278e-05	4.82119e-05	-3.53482e-06	2.43136e-05	3.58105e-05	0.000137046	0.000156873	6.71105e-07
		19.3106	0.000110406	6.31899e-05	2.48993e-05	3.88037e-05	6.04891e-05	-3.80836e-05	5.76545e-05	#DIV/0!	9.50877e-05	0.000163565																						19.3106	6.96476e-05	7.84093e-05	4.86244e-05	-1.00812e-05	-1.86024e-05	1.74749e-05	3.95132e-05	7.68281e-05	0.000209161	8.95073e-05
		23.8012	7.84832e-05	7.68789e-05	5.12698e-05	5.77039e-05	7.28203e-05	2.06504e-05	0.000108882	#DIV/0!	0.000390957	0.000431466																						23.8012	8.70352e-05	9.51598e-05	7.71774e-05	1.53904e-05	-1.756e-05	2.67964e-05	7.52248e-05	0.000401988	0.000618242	0.000413661
		28.3863	0.0092418	0.00820135	0.00712954	0.00603414	0.00940694	0.00766891	0.00744221	#DIV/0!	0.00796455	0.000549031																						28.3863	0.0123799	0.01145	0.00994836	0.00641197	0.00729432	0.00756464	0.00902861	0.00380542	0.00391168	0.00380277
		32.8727	0.00641056	0.00638226	0.00609183	0.00457991	0.00694621	0.00633969	0.00641286	#DIV/0!	0.00613825	0.000999869																						32.8727	0.010677	0.00918774	0.00739211	0.0056817	0.00663056	0.00686363	0.00693273	0.00267783	0.00420504	0.00450514
		37.3529	0.00547732	0.00557622	0.00540999	0.00420345	0.00626634	0.00591296	0.00607466	#DIV/0!	0.00519073	0.00104137																						37.3529	0.0101813	0.00854017	0.00652826	0.005398	0.00599901	0.0059076	0.00606879	0.00239822	0.00383285	0.00416891
		41.9443	0.0016418	0.00170736	0.0020954	0.00164895	0.00294785	0.00386938	0.00340785	#DIV/0!	0.00145334	0.000303135																						41.9443	0.00408363	0.00318993	0.00267723	0.00199517	0.00233098	0.00159697	0.0023386	0.00121982	0.000956862	0.00113569
		46.4273	0.00182275	0.00168888	0.00178432	0.00150791	0.00262001	0.00346929	0.00312844	#DIV/0!	0.00133632	0.000264803																						46.4273	0.0039312	0.00348355	0.00257126	0.00185573	0.00217795	0.00168075	0.00212995	0.00105517	0.000885397	0.00128738
		50.9169	0.00184304	0.00171633	0.00177108	0.00140543	0.00254351	0.0034024	0.00304624	#DIV/0!	0.00130847	0.000275329																						50.9169	0.00362368	0.00344295	0.00246363	0.00212541	0.00230545	0.00173572	0.00204342	0.000983206	0.000953451	0.0011342
For complex average NORMALIZED to MITO CONTENT		Time (minutes)	Sample 1	Sample 2	Sample 3	Sample 4	Sample 5	Sample 6	Sample 7	Sample 8	Sample 9	Sample 10																						Time (minutes)	Sample 1	Sample 2	Sample 3	Sample 4	Sample 5	Sample 6	Sample 7	Sample 8	Sample 9	Sample 10
		Baseline Average	9.039e-05	5.32551e-05	2.93235e-05	3.44337e-05	5.51869e-05	2.40692e-05	5.4563e-05	#DIV/0!	0.000152882	2.94705e-05																						Baseline Average	8.21904e-05	7.39496e-05	7.81695e-05	7.09276e-05	1.90853e-05	2.03825e-05	1.24897e-05	9.9526e-05	0.00043381	0.000110827
		AA and Rot av	9.52713e-05	6.22515e-05	2.97008e-05	4.17005e-05	6.32498e-05	-4.31999e-06	6.75699e-05	#DIV/0!	0.000189029	0.000282798																						AA and Rot av	6.7654e-05	8.6029e-05	6.01432e-05	1.78404e-05	-1.32324e-05	2.28617e-05	5.01828e-05	0.000205287	0.000328092	0.000167947
		ATP & FCCP	0.00704323	0.00671995	0.00621046	0.00493916	0.00753983	0.00664052	0.00664324	#DIV/0!	0.00643118	0.000863424																						ATP & FCCP	0.0110794	0.00972597	0.00795624	0.00583056	0.00664129	0.00677862	0.00734338	0.00296049	0.00398319	0.00415894
		Oligo	0.0017692	0.00170419	0.0018836	0.00152077	0.00270379	0.00358036	0.00319418	#DIV/0!	0.00136604	0.000281089																						Oligo	0.0038795	0.00337214	0.0025707	0.0019921	0.00227146	0.00167115	0.00217066	0.00108607	0.000931903	0.00118576
		Sensitive Value	0.00527403	0.00501576	0.00432685	0.0034184	0.00483604	0.00306016	0.00344906	#DIV/0!	0.00506514	0.000582334																						Sensivity	0.00719991	0.00635383	0.00538554	0.00383845	0.00436983	0.00510748	0.00517272	0.00187443	0.00305129	0.00297318
[truncated: 77 more columns]

## Sheet: Hippocampus
			Old Male																																Old Male
Whole Hippocampus		Time (minutes)	OM Sample 1			OM Sample 2			OM Sample 3			OM Sample 4			OM Sample 5			OM Sample 6			OM Sample 7			OM Sample 8			OM Sample 9			OM Sample 10				Time (minutes)	YM Sample 1			YM Sample 2			YM Sample 3			YM Sample 4			YM Sample 5
		1.30873	-22.687	-16.9245	-17.0361	-1.65543	3.40702	2.15198	1.78609	4.26149	2.46272	2.09298	0.689172	3.28296	7.71417	3.53747	5.29433	3.40308	3.74109	3.63061	1.74029	2.78549	2.72788	-6.84985	-4.55562	-2.48998	0.219845	5.725	3.23262	4.14651	4.37784	3.44976		1.30873	3.83089	2.06495	4.27772	1.75373	3.89981	4.49847	4.29884	3.10931	10.1342	5.12045	3.57897	2.87215	0.894825	4.67429	4.75718
		5.78472	1.68865	1.16836	7.70732	-6.5752	0.875838	0.448617	0.271351	1.62621	0.640569	1.69625	0.541308	-0.300088	3.75625	1.06688	2.12184	2.24164	1.72955	1.34503	-0.394394	0.76863	0.836659	-3.76031	-2.64294	-1.27925	0.123063	4.80322	2.56634	2.62948	3.56671	2.72169		5.78472	1.52084	0.322673	2.25296	0.491406	1.04523	1.7915	1.78535	0.813057	2.88641	2.49665	1.49586	0.637242	-1.26991	1.59788	1.86011
		10.2612	-8.08716	-10.623	-9.189	-2.28895	3.49067	3.16953	1.55849	2.73922	2.33298	2.54924	1.61589	1.80099	4.36768	2.63057	3.0441	1.95598	2.93827	2.84231	0.269339	2.23454	2.23588	-2.73705	-4.71846	-2.84628	-1.10145	3.2961	3.09497	1.19869	3.01006	2.59238		10.2612	3.04086	-0.914466	3.09637	2.19272	2.96328	3.46745	2.8612	-3.40219	3.83172	4.00892	2.98961	2.2245	-3.85238	2.87875	3.31513
		14.8357	-8.42319	-9.75897	-10.2193	-2.51751	4.15398	4.30852	3.04483	2.90017	4.28081	3.37124	2.87447	3.92164	5.05967	4.65674	5.07039	34.4594	5.39966	5.01664	3.52556	3.9419	4.99809	-5.71239	-4.86022	-2.53651	1.28366	4.89623	3.52343	3.3012	4.49661	4.47791		14.8357	4.42051	1.42426	148.185	4.85098	4.75964	6.92003	4.59525	9.00712	27.1067	5.22676	3.44627	4.36101	1.84375	2.77629	3.6205
		19.3106	-2.43681	-3.35937	0.345361	-3.28978	1.45297	1.47856	1.02427	1.36574	1.89219	2.57715	1.27269	2.31714	3.01908	2.2659	1.81945	26.5765	2.67888	2.14449	0.847688	2.78926	1.82532	-4.81845	-2.82504	-1.36367	2.42997	6.50236	6.55812	4.46743	5.45428	6.06427		19.3106	2.35786	-0.712021	58.0927	2.14357	2.21358	6.08117	2.104	8.94804	15.5854	2.4464	1.58608	2.03531	0.887346	1.10927	1.40106
		23.8012	-13.5917	-12.0982	-2.1152	-4.2367	1.92711	1.77702	1.27213	1.47835	1.86669	1.54469	1.27709	1.83353	2.80735	1.90488	2.0002	23.6263	2.33067	2.04404	0.279442	3.64901	1.0883	-4.5496	-4.78755	-3.92395	0.905291	3.64315	2.35826	1.71118	3.13176	3.63331		23.8012	1.98806	-0.424201	41.9704	2.02404	1.76542	5.07262	1.78332	7.91106	12.0909	2.56083	1.26947	1.82795	7.26202	1.30218	1.65684
		28.3863	74.1981	84.0063	107.616	-45.1304	18.3092	-3.14165	-15.4374	-12.9805	22.4742	132.721	115.165	138.008	76.8415	174.539	216.85	191.818	229.491	256.72	155.32	126.054	201.7	210.007	114.079	182.861	156.109	194.191	91.3137	268.456	265.838	249.462		28.3863	201.591	273.634	167.602	135.056	206.495	173.055	204.529	136.314	153.513	127.267	116.495	138.48	82.3598	103.212	145.082
ug protein/well		32.8727	61.5428	76.474	61.3712	0.435518	29.8834	27.5514	6.13567	-1.05083	36.7911	109.65	101.767	104.047	94.1411	144.425	156.048	139.107	176.818	185.618	154.483	112.928	143.922	156.752	103.951	114.215	120.935	155.818	111.17	184.145	189.42	186.581		32.8727	158.746	199.592	140.56	120.249	145.256	127.907	142.045	106.623	110.424	104.559	87.9817	109.645	70.7765	84.7585	105.128
6		37.3529	72.0217	66.3526	51.6196	0.816283	27.8363	17.2858	4.67422	-2.97752	26.8364	95.3312	98.0962	90.4773	87.0888	127.513	140.403	120.27	156.113	159.709	134.911	92.7858	123.473	127.604	88.3905	83.696	95.5153	136.05	108.089	153.598	165.018	164.741		37.3529	131.512	166.063	130.214	100.874	120.532	105.056	103.113	87.4927	86.6969	93.1073	65.0865	82.4616	63.8851	64.1	80.1199
ug protein plate 2		41.9443	11.6316	6.79321	14.5938	-10.9918	5.46912	3.69974	7.47638	3.30913	6.05939	31.0293	51.6249	31.5263	48.5732	60.5309	51.1713	67.871	71.9638	85.2251	49.6186	36.717	63.8762	46.7505	6.5886	24.9737	39.4791	48.1874	36.7329	60.231	55.4727	76.3118		41.9443	62.0916	69.092	82.3998	5.97697	51.3102	54.1996	42.2823	30.2287	28.8403	37.5954	21.4159	26.294	39.3584	30.8077	31.3365
6		46.4273	19.9337	11.2063	8.51299	-7.94259	11.5481	6.83044	4.69149	5.82619	7.60247	30.8311	40.6566	32.2211	33.1766	52.4894	46.5435	58.2327	60.7119	71.205	49.927	38.8761	48.2955	51.6004	19.5529	23.9341	36.2044	44.0466	38.3656	53.4428	57.4939	61.6852		46.4273	49.7748	64.9854	67.6809	36.8901	47.736	40.1228	36.771	28.5048	28.5209	33.8146	26.0764	23.235	30.2986	26.3072	27.4405
		50.9169	30.5238	23.5158	13.3646	-8.30319	8.27417	6.80006	3.06574	4.51187	7.42865	28.9344	37.7879	29.715	27.0923	49.4721	44.8182	54.9903	57.7569	66.401	46.8105	37.2079	47.7459	44.523	21.3948	23.3917	36.337	45.4097	38.7516	55.7771	58.6679	61.3943		50.9169	48.6297	63.9862	62.4506	33.853	45.0654	36.5301	35.1482	28.3493	28.6393	32.2725	25.4767	25.7409	27.4312	25.1488	26.1454
Modifications/ omitions		Time (minutes)	OM Sample 1			OM Sample 2			OM Sample 3			OM Sample 4			OM Sample 5			OM Sample 6			OM Sample 7			OM Sample 8			OM Sample 9			OM Sample 10				Time (minutes)	YM Sample 1			YM Sample 2			YM Sample 3			YM Sample 4			YM Sample 5
		1.30873	-22.687	-16.9245	-17.0361		3.40702	2.15198	1.78609	4.26149	2.46272	2.09298	0.689172	3.28296	7.71417	3.53747	5.29433	3.40308	3.74109	3.63061	1.74029	2.78549	2.72788	-6.84985	-4.55562	-2.48998	0.219845	5.725	3.23262	4.14651	4.37784	3.44976		1.30873	3.83089	2.06495	4.27772	1.75373	3.89981	4.49847	4.29884	3.10931	10.1342	5.12045	3.57897	2.87215	0.894825	4.67429	4.75718
		5.78472	1.68865	1.16836	7.70732		0.875838	0.448617	0.271351	1.62621	0.640569	1.69625	0.541308	-0.300088	3.75625	1.06688	2.12184	2.24164	1.72955	1.34503	-0.394394	0.76863	0.836659	-3.76031	-2.64294	-1.27925	0.123063	4.80322	2.56634	2.62948	3.56671	2.72169		5.78472	1.52084	0.322673	2.25296	0.491406	1.04523	1.7915	1.78535	0.813057	2.88641	2.49665	1.49586	0.637242	-1.26991	1.59788	1.86011
		10.2612	-8.08716	-10.623	-9.189		3.49067	3.16953	1.55849	2.73922	2.33298	2.54924	1.61589	1.80099	4.36768	2.63057	3.0441	1.95598	2.93827	2.84231	0.269339	2.23454	2.23588	-2.73705	-4.71846	-2.84628	-1.10145	3.2961	3.09497	1.19869	3.01006	2.59238		10.2612	3.04086	-0.914466	3.09637	2.19272	2.96328	3.46745	2.8612	-3.40219	3.83172	4.00892	2.98961	2.2245	-3.85238	2.87875	3.31513
		14.8357	-8.42319	-9.75897	-10.2193		4.15398	4.30852	3.04483	2.90017	4.28081	3.37124	2.87447	3.92164	5.05967	4.65674	5.07039	34.4594	5.39966	5.01664	3.52556	3.9419	4.99809	-5.71239	-4.86022	-2.53651	1.28366	4.89623	3.52343	3.3012	4.49661	4.47791		14.8357	4.42051	1.42426	148.185	4.85098	4.75964	6.92003	4.59525	9.00712	27.1067	5.22676	3.44627	4.36101	1.84375	2.77629	3.6205
		19.3106	-2.43681	-3.35937	0.345361		1.45297	1.47856	1.02427	1.36574	1.89219	2.57715	1.27269	2.31714	3.01908	2.2659	1.81945	26.5765	2.67888	2.14449	0.847688	2.78926	1.82532	-4.81845	-2.82504	-1.36367	2.42997	6.50236	6.55812	4.46743	5.45428	6.06427		19.3106	2.35786	-0.712021	58.0927	2.14357	2.21358	6.08117	2.104	8.94804	15.5854	2.4464	1.58608	2.03531	0.887346	1.10927	1.40106
		23.8012	-13.5917	-12.0982	-2.1152		1.92711	1.77702	1.27213	1.47835	1.86669	1.54469	1.27709	1.83353	2.80735	1.90488	2.0002	23.6263	2.33067	2.04404	0.279442	3.64901	1.0883	-4.5496	-4.78755	-3.92395	0.905291	3.64315	2.35826	1.71118	3.13176	3.63331		23.8012	1.98806	-0.424201	41.9704	2.02404	1.76542	5.07262	1.78332	7.91106	12.0909	2.56083	1.26947	1.82795	7.26202	1.30218	1.65684
		28.3863	74.1981	84.0063	107.616		18.3092	-3.14165	-15.4374	-12.9805	22.4742	132.721	115.165	138.008	76.8415	174.539	216.85	191.818	229.491	256.72	155.32	126.054	201.7	210.007	114.079	182.861	156.109	194.191	91.3137	268.456	265.838	249.462		28.3863	201.591	273.634	167.602	135.056	206.495	173.055	204.529	136.314	153.513	127.267	116.495	138.48	82.3598	103.212	145.082
		32.8727	61.5428	76.474	61.3712		29.8834	27.5514	6.13567	-1.05083	36.7911	109.65	101.767	104.047	94.1411	144.425	156.048	139.107	176.818	185.618	154.483	112.928	143.922	156.752	103.951	114.215	120.935	155.818	111.17	184.145	189.42	186.581		32.8727	158.746	199.592	140.56	120.249	145.256	127.907	142.045	106.623	110.424	104.559	87.9817	109.645	70.7765	84.7585	105.128
		37.3529	72.0217	66.3526	51.6196		27.8363	17.2858	4.67422	-2.97752	26.8364	95.3312	98.0962	90.4773	87.0888	127.513	140.403	120.27	156.113	159.709	134.911	92.7858	123.473	127.604	88.3905	83.696	95.5153	136.05	108.089	153.598	165.018	164.741		37.3529	131.512	166.063	130.214	100.874	120.532	105.056	103.113	87.4927	86.6969	93.1073	65.0865	82.4616	63.8851	64.1	80.1199
		41.9443	11.6316	6.79321	14.5938		5.46912	3.69974	7.47638	3.30913	6.05939	31.0293	51.6249	31.5263	48.5732	60.5309	51.1713	67.871	71.9638	85.2251	49.6186	36.717	63.8762	46.7505	6.5886	24.9737	39.4791	48.1874	36.7329	60.231	55.4727	76.3118		41.9443	62.0916	69.092	82.3998	5.97697	51.3102	54.1996	42.2823	30.2287	28.8403	37.5954	21.4159	26.294	39.3584	30.8077	31.3365
		46.4273	19.9337	11.2063	8.51299		11.5481	6.83044	4.69149	5.82619	7.60247	30.8311	40.6566	32.2211	33.1766	52.4894	46.5435	58.2327	60.7119	71.205	49.927	38.8761	48.2955	51.6004	19.5529	23.9341	36.2044	44.0466	38.3656	53.4428	57.4939	61.6852		46.4273	49.7748	64.9854	67.6809	36.8901	47.736	40.1228	36.771	28.5048	28.5209	33.8146	26.0764	23.235	30.2986	26.3072	27.4405
		50.9169	30.5238	23.5158	13.3646		8.27417	6.80006	3.06574	4.51187	7.42865	28.9344	37.7879	29.715	27.0923	49.4721	44.8182	54.9903	57.7569	66.401	46.8105	37.2079	47.7459	44.523	21.3948	23.3917	36.337	45.4097	38.7516	55.7771	58.6679	61.3943		50.9169	48.6297	63.9862	62.4506	33.853	45.0654	36.5301	35.1482	28.3493	28.6393	32.2725	25.4767	25.7409	27.4312	25.1488	26.1454
For avg traces		Time (minutes)	Sample 1	Sample 2	Sample 3	Sample 4	Sample 5	Sample 6	Sample 7	Sample 8	Sample 9	Sample 10																						Time (minutes)	Sample 1	Sample 2	Sample 3	Sample 4	Sample 5	Sample 6	Sample 7	Sample 8	Sample 9	Sample 10
PER WELL		1.30873	-18.8825	2.7795	2.83677	2.02171	5.51532	3.5916	2.41789	-4.63182	3.05916	3.99137																						1.30873	3.39119	3.384	5.84744	3.85719	3.4421	#DIV/0!	2.59965	1.50201	3.69007	2.20159
		5.78472	3.52144	0.662227	0.846043	0.645823	2.31499	1.77208	0.403632	-2.56083	2.49754	2.97263																						5.78472	1.36549	1.10938	1.82827	1.54325	0.729362	#DIV/0!	1.20165	2.3203	3.25558	1.37078
		10.2612	-9.29973	3.3301	2.21023	1.98871	3.34745	2.57885	1.57992	-3.43393	1.76321	2.26704																						10.2612	1.74092	2.87448	1.09691	3.07434	0.7805	#DIV/0!	3.57393	1.78121	2.14464	0.777841
		14.8357	-9.46715	4.23125	3.4086	3.38912	4.92893	14.9586	4.15518	-4.3697	3.23444	4.0919																						14.8357	51.3432	5.51022	13.5697	4.34468	2.74684	#DIV/0!	5.21319	3.00663	3.63486	2.77323
		19.3106	-1.81694	1.46577	1.4274	2.05566	2.36814	10.4666	1.82076	-3.00239	5.16348	5.32866																						19.3106	19.9128	3.47944	8.87914	2.02259	1.13256	#DIV/0!	2.52494	4.45695	4.84995	4.40372
		23.8012	-9.26836	1.85206	1.53906	1.55177	2.23748	9.33366	1.67225	-4.42037	2.30224	2.82542																						23.8012	14.5114	2.95403	7.26176	1.88608	3.40701	#DIV/0!	1.98608	2.56127	2.00861	2.19993
		28.3863	88.6069	7.58378	-1.98126	128.631	156.077	226.01	161.025	168.982	147.205	261.252																						28.3863	214.275	171.535	164.785	127.414	110.218	#DIV/0!	216.398	212.995	198.828	158.833
		32.8727	66.4626	28.7174	13.9587	105.155	131.538	167.181	137.111	124.973	129.307	186.715																						32.8727	166.299	131.137	119.697	100.729	86.8876	#DIV/0!	154.926	167.903	150.671	137.801
		37.3529	63.3313	22.561	9.51104	94.6349	118.335	145.364	117.057	99.897	113.218	161.119																						37.3529	142.596	108.82	92.4341	80.2185	69.3684	#DIV/0!	125.84	144.843	133.564	123.109
		41.9443	11.0062	4.58443	5.61497	38.0602	53.4251	75.02	50.0706	26.1043	41.4665	64.0052																						41.9443	71.1945	37.1623	33.7837	28.4351	33.8342	#DIV/0!	55.3153	59.1896	60.0851	89.4613
		46.4273	13.2177	9.18928	6.04005	34.5696	44.0698	63.3832	45.6995	31.6958	39.5389	57.5406																						46.4273	60.8137	41.583	31.2656	27.7086	28.0154	#DIV/0!	51.032	46.988	50.5482	80.0671
		50.9169	22.4681	7.53712	5.00209	32.1458	40.4609	59.716	43.9214	29.7698	40.1661	58.6131																						50.9169	58.3555	38.4829	30.7123	27.83	26.2418	#DIV/0!	48.8914	49.9803	49.752	74.5556
Step Averages raw		Time (minutes)	Sample 1	Sample 2	Sample 3	Sample 4	Sample 5	Sample 6	Sample 7	Sample 8	Sample 9	Sample 10																						Time (minutes)	Sample 1	Sample 2	Sample 3	Sample 4	Sample 5	Sample 6	Sample 7	Sample 8	Sample 9	Sample 10
		Baseline Average	-8.22027	2.25727	1.96435	1.55208	3.72592	2.64751	1.46715	-3.54219	2.43997	3.07701																						Baseline Average	2.16587	2.45596	2.92421	2.82493	1.65065	#DIV/0!	2.45841	1.86784	3.0301	1.45007
		AA and Rot av	-6.85081	2.51636	2.12502	2.33218	3.17818	11.5863	2.5494	-3.93082	3.56672	4.08199																						AA and Rot av	28.5892	3.98123	9.90353	2.75112	2.42881	#DIV/0!	3.2414	3.34162	3.49781	3.12563
		ATP & FCCP	72.8003	19.6207	7.16281	109.474	135.317	179.518	138.397	131.284	129.91	203.029																						ATP & FCCP	174.39	137.164	125.639	102.787	88.8247	#DIV/0!	165.721	175.247	161.021	139.914
		Oligo	15.564	7.10361	5.55237	34.9252	45.9853	66.0397	46.5639	29.19	40.3905	60.053																						Oligo	63.4545	39.076	31.9205	27.9913	29.3638	#DIV/0!	51.7462	52.0526	53.4617	81.3613
For avg traces		ug protein	Sample 1	Sample 2	Sample 3	Sample 4	Sample 5	Sample 6	Sample 7	Sample 8	Sample 9	Sample 10																						ug protein	Sample 1	Sample 2	Sample 3	Sample 4	Sample 5	Sample 6	Sample 7	Sample 8	Sample 9	Sample 10
NORMALIZED to ug pro			6	6	6	6	6	6	6	6	6	6																							6	6	6	6	6	6	6	6	6	6
		Time (minutes)	Sample 1	Sample 2	Sample 3	Sample 4	Sample 5	Sample 6	Sample 7	Sample 8	Sample 9	Sample 10																						Time (minutes)	Sample 1	Sample 2	Sample 3	Sample 4	Sample 5	Sample 6	Sample 7	Sample 8	Sample 9	Sample 10
		1.30873	-3.14709	0.46325	0.472795	0.336951	0.919221	0.598599	0.402981	-0.77197	0.509859	0.665228																						1.30873	0.565198	0.564001	0.974573	0.642865	0.573683	#DIV/0!	0.433275	0.250334	0.615011	0.366932
		5.78472	0.586907	0.110371	0.141007	0.107637	0.385832	0.295346	0.0672719	-0.426805	0.416257	0.495438																						5.78472	0.227582	0.184897	0.304712	0.257208	0.12156	#DIV/0!	0.200275	0.386717	0.542597	0.228464
		10.2612	-1.54996	0.555016	0.368372	0.331451	0.557908	0.429809	0.26332	-0.572322	0.293868	0.377841																						10.2612	0.290153	0.479081	0.182818	0.51239	0.130083	#DIV/0!	0.595656	0.296869	0.357441	0.12964
		14.8357	-1.57786	0.705209	0.5681	0.564853	0.821489	2.49309	0.69253	-0.728284	0.539073	0.681984																						14.8357	8.5572	0.91837	2.26162	0.724114	0.457807	#DIV/0!	0.868865	0.501106	0.605809	0.462204
		19.3106	-0.302823	0.244294	0.2379	0.34261	0.39469	1.74444	0.303459	-0.500398	0.86058	0.88811																						19.3106	3.31881	0.579907	1.47986	0.337099	0.18876	#DIV/0!	0.420824	0.742824	0.808325	0.733954
		23.8012	-1.54473	0.308677	0.256509	0.258628	0.372913	1.55561	0.278708	-0.736728	0.383706	0.470903																						23.8012	2.41857	0.492338	1.21029	0.314347	0.567835	#DIV/0!	0.331013	0.426878	0.334769	0.366655
		28.3863	14.7678	1.26396	-0.330209	21.4386	26.0128	37.6683	26.8374	28.1637	24.5341	43.542																						28.3863	35.7126	28.5892	27.4642	21.2357	18.3697	#DIV/0!	36.0664	35.4992	33.1381	26.4721
		32.8727	11.0771	4.78623	2.32644	17.5258	21.923	27.8635	22.8518	20.8288	21.5512	31.1192																						32.8727	27.7166	21.8562	19.9496	16.7881	14.4813	#DIV/0!	25.821	27.9839	25.1119	22.9668
		37.3529	10.5552	3.76017	1.58517	15.7725	19.7225	24.2274	19.5095	16.6495	18.8697	26.8532																						37.3529	23.766	18.1367	15.4057	13.3697	11.5614	#DIV/0!	20.9733	24.1405	22.2606	20.5181
		41.9443	1.83437	0.764072	0.935828	6.34336	8.90419	12.5033	8.3451	4.35071	6.91108	10.6675																						41.9443	11.8657	6.19371	5.63062	4.73919	5.63903	#DIV/0!	9.21922	9.86493	10.0142	14.9102
		46.4273	2.20294	1.53155	1.00668	5.7616	7.34497	10.5639	7.61659	5.28263	6.58981	9.5901																						46.4273	10.1356	6.9305	5.21093	4.6181	4.66924	#DIV/0!	8.50534	7.83133	8.4247	13.3445
		50.9169	3.74468	1.25619	0.833681	5.35763	6.74348	9.95267	7.32024	4.96163	6.69435	9.76885																						50.9169	9.72592	6.41381	5.11871	4.63833	4.37363	#DIV/0!	8.14856	8.33006	8.292	12.4259
For Step average		Time (minutes)	Sample 1	Sample 2	Sample 3	Sample 4	Sample 5	Sample 6	Sample 7	Sample 8	Sample 9	Sample 10																						Time (minutes)	Sample 1	Sample 2	Sample 3	Sample 4	Sample 5	Sample 6	Sample 7	Sample 8	Sample 9	Sample 10
NORMALIZED to ug pro		Baseline Average	-1.37004	0.376212	0.327391	0.25868	0.620987	0.441251	0.244524	-0.590366	0.406661	0.512835																						Baseline Average	0.360978	0.409326	0.487368	0.470821	0.275109	#DIV/0!	0.409735	0.311306	0.505016	0.241679
		AA and Rot av	-1.1418	0.419393	0.35417	0.388697	0.529697	1.93105	0.424899	-0.655137	0.594453	0.680332																						AA and Rot av	4.76486	0.663538	1.65059	0.45852	0.404801	#DIV/0!	0.540234	0.556936	0.582968	0.520938
		ATP & FCCP	12.1334	3.27012	1.1938	18.2456	22.5528	29.9197	23.0662	21.8807	21.6517	33.8381																						ATP & FCCP	29.0651	22.8607	20.9398	17.1312	14.8041	#DIV/0!	27.6202	29.2078	26.8369	23.319
		Oligo	2.594	1.18394	0.925395	5.82086	7.66421	11.0066	7.76064	4.86499	6.73175	10.0088																						Oligo	10.5758	6.51267	5.32009	4.66521	4.89397	#DIV/0!	8.62437	8.67544	8.91029	13.5602
For avg traces		Predicted MTDR/ well	Sample 1	Sample 2	Sample 3	Sample 4	Sample 5	Sample 6	Sample 7	Sample 8	Sample 9	Sample 10																						Predicted MTDR/ well	Sample 1	Sample 2	Sample 3	Sample 4	Sample 5	Sample 6	Sample 7	Sample 8	Sample 9	Sample 10
NORMALIZED to MITO CONTENT			25644.5	29943.9	26755.9	27884.1	28569.3	30662.5	31184.3	28871.1	30455.5	27200.1																							25558.5	26577.5	25264.3	22126.7	25816.3	27003.3	35441.3	27219.3	20590.5	24740.1
		Time (minutes)	Sample 1	Sample 2	Sample 3	Sample 4	Sample 5	Sample 6	Sample 7	Sample 8	Sample 9	Sample 10																						Time (minutes)	Sample 1	Sample 2	Sample 3	Sample 4	Sample 5	Sample 6	Sample 7	Sample 8	Sample 9	Sample 10
		1.30873	-0.000736318	9.28235e-05	0.000106024	7.25039e-05	0.000193051	0.000117133	7.75354e-05	-0.000160431	0.000100447	0.000146741																						1.30873	0.000132683	0.000127326	0.000231451	0.000174323	0.00013333	#DIV/0!	7.33509e-05	5.51816e-05	0.000179212	8.89887e-05
		5.78472	0.000137318	2.21156e-05	3.16208e-05	2.3161e-05	8.10307e-05	5.77929e-05	1.29434e-05	-8.86988e-05	8.20062e-05	0.000109287																						5.78472	5.34261e-05	4.17413e-05	7.23658e-05	6.9746e-05	2.8252e-05	#DIV/0!	3.39054e-05	8.52446e-05	0.000158111	5.54074e-05
		10.2612	-0.00036264	0.000111211	8.26072e-05	7.13205e-05	0.00011717	8.41044e-05	5.06639e-05	-0.00011894	5.78945e-05	8.33469e-05																						10.2612	6.81151e-05	0.000108155	4.34173e-05	0.000138943	3.02328e-05	#DIV/0!	0.000100841	6.54393e-05	0.000104157	3.14405e-05
		14.8357	-0.000369169	0.000141306	0.000127396	0.000121543	0.000172526	0.000487846	0.000133246	-0.000151352	0.000106202	0.000150437																						14.8357	0.00200885	0.000207326	0.00053711	0.000196355	0.0001064	#DIV/0!	0.000147094	0.00011046	0.000176531	0.000112094
		19.3106	-7.0851e-05	4.89504e-05	5.33489e-05	7.37216e-05	8.28912e-05	0.00034135	5.8387e-05	-0.000103993	0.000169542	0.000195906																						19.3106	0.000779108	0.000130917	0.00035145	9.14096e-05	4.387e-05	#DIV/0!	7.12429e-05	0.000163742	0.000235543	0.000177999
		23.8012	-0.000361417	6.1851e-05	5.75221e-05	5.56507e-05	7.83175e-05	0.0003044	5.36247e-05	-0.000153107	7.55935e-05	0.000103875																						23.8012	0.000567772	0.000111148	0.000287432	8.52402e-05	0.000131971	#DIV/0!	5.60385e-05	9.40974e-05	9.75506e-05	8.89217e-05
		28.3863	0.0034552	0.000253266	-7.40493e-05	0.00461307	0.0054631	0.00737089	0.00516364	0.00585299	0.00483343	0.00960482																						28.3863	0.00838372	0.00645415	0.00652245	0.00575838	0.00426932	#DIV/0!	0.00610583	0.00782514	0.00965632	0.00642005
		32.8727	0.00259169	0.00095904	0.000521704	0.00377114	0.00460418	0.00545229	0.00439679	0.00432864	0.00424578	0.0068645																						32.8727	0.00650662	0.00493414	0.00473781	0.00455236	0.00336561	#DIV/0!	0.00437135	0.00616854	0.00731752	0.00556994
		37.3529	0.00246959	0.000753443	0.000355475	0.00339387	0.00414203	0.00474078	0.00375371	0.0034601	0.00371749	0.00592347																						37.3529	0.00557921	0.00409446	0.00365868	0.00362541	0.002687	#DIV/0!	0.00355065	0.00532133	0.00648666	0.00497607
		41.9443	0.000429184	0.000153101	0.000209859	0.00136494	0.00187002	0.00244664	0.00160564	0.000904166	0.00136154	0.00235312																						41.9443	0.00278555	0.00139826	0.00133721	0.0012851	0.00131058	#DIV/0!	0.00156076	0.00217454	0.0029181	0.00361605
		46.4273	0.000515419	0.000306883	0.000225747	0.00123976	0.00154256	0.00206712	0.00146547	0.00109784	0.00129825	0.00211546																						46.4273	0.00237939	0.00156459	0.00123754	0.00125227	0.00108518	#DIV/0!	0.0014399	0.00172627	0.00245493	0.00323633
		50.9169	0.000876136	0.000251708	0.000186953	0.00115284	0.00141624	0.00194753	0.00140845	0.00103113	0.00131885	0.00215489																						50.9169	0.00228321	0.00144795	0.00121564	0.00125776	0.00101648	#DIV/0!	0.0013795	0.00183621	0.00241626	0.00301355
For complex average NORMALIZED to MITO CONTENT		Time (minutes)	Sample 1	Sample 2	Sample 3	Sample 4	Sample 5	Sample 6	Sample 7	Sample 8	Sample 9	Sample 10																						Time (minutes)	Sample 1	Sample 2	Sample 3	Sample 4	Sample 5	Sample 6	Sample 7	Sample 8	Sample 9	Sample 10
		Baseline Average	-0.000320547	7.53835e-05	7.34173e-05	5.56618e-05	0.000130417	8.63435e-05	4.70476e-05	-0.00012269	8.01158e-05	0.000113125																						Baseline Average	8.47415e-05	9.24073e-05	0.000115745	0.00012767	6.39384e-05	#DIV/0!	6.93658e-05	6.86219e-05	0.00014716	5.86122e-05
		AA and Rot av	-0.000267146	8.40358e-05	7.94224e-05	8.36384e-05	0.000111245	0.000377865	8.17525e-05	-0.000136151	0.000117112	0.000150073																						AA and Rot av	0.00111858	0.000149797	0.000391997	0.000124335	9.40803e-05	#DIV/0!	9.14584e-05	0.000122766	0.000169875	0.000126338
		ATP & FCCP	0.00283883	0.00065525	0.00026771	0.00392603	0.00473644	0.00585465	0.00443805	0.00454725	0.00426557	0.00746426																						ATP & FCCP	0.00682318	0.00516092	0.00497298	0.00464539	0.00344064	#DIV/0!	0.00467594	0.00643834	0.00782017	0.00565536
		Oligo	0.000606913	0.000237231	0.000207519	0.00125251	0.0016096	0.00215376	0.00149318	0.00101104	0.00132621	0.00220782																						Oligo	0.00248272	0.00147027	0.00126346	0.00126504	0.00113741	#DIV/0!	0.00146005	0.00191234	0.00259643	0.00328864
		Sensitive	0.00223191	0.000418019	6.01903e-05	0.00267351	0.00312683	0.00370089	0.00294486	0.0035362	0.00293936	0.00525644																						Sensitive	0.00434047	0.00369065	0.00370952	0.00338034	0.00230323	#DIV/0!	0.00321589	0.004526	0.00522374	0.00236671
[truncated: 77 more columns]

## Sheet: Heart-Atria
Both Sides- Entire		Time (minutes)	OM Sample 1			OM Sample 2			OM Sample 3			OM Sample 4			OM Sample 5			OM Sample 6			OM Sample 7			OM Sample 8			OM Sample 9			OM Sample 10				Time (minutes)	YM Sample 1			YM Sample 2			YM Sample 3			YM Sample 4			YM Sample 5
		1.30873	-0.63865	-0.098233	0.864373	-1.5974	1.83712	0.000894	0.92387	-0.261996	-2.25005	-1.28258	-1.66158	-0.210202	0.786855	-0.831335	-0.879673	-0.90043	-0.10068	-1.17128	-0.505946	0.938943	-0.325805	3.14038	0.930632	2.73306	3.76474	3.91377	3.26766	3.94515	4.6814	3.61553		1.30873	0.852586	-1.28605	-1.20412	-1.24541	-1.19123	-0.505741	-1.12196	-1.72609	1.75912	-0.291987	0.263699	-2.91912	-0.9008	-0.126019	-1.22113
		5.78472	0.02406	-0.219041	0.179979	-1.03448	-0.018386	3.11437	0.441495	-0.280996	-0.161857	-1.1089	-1.50582	-0.389283	0.618206	-0.849813	-1.71643	-0.915427	-0.316714	-0.674131	-0.544467	-1.78364	-0.447444	-0.321989	-0.026103	1.67941	2.75672	2.64242	3.03343	2.83756	3.65448	2.64424		5.78472	0.209388	-1.30458	-0.204522	-0.756621	-0.597864	-0.267941	-0.91644	-0.654969	1.08142	-0.373235	0.06553	-1.77298	-0.603896	-0.312821	-0.054463
		10.2612	0.22233	-0.113763	-0.163091	-0.687212	-0.560955	1.27032	0.161135	-0.519948	0.743628	-1.12908	-0.883756	-0.394043	0.298654	-0.848473	-0.894436	-0.956664	-1.00747	-0.742033	-0.235293	-1.117	-0.117197	1.64056	0.175323	1.41112	2.90688	2.34296	2.43549	2.76013	3.25744	2.5707		10.2612	-0.094391	-1.0016	-0.537895	-0.455259	-0.138876	-0.271612	-1.16257	-1.14573	0.690805	0.107863	0.186037	-0.820199	-1.04794	-0.376427	-0.225077
		14.8357	-0.355276	0.360465	-0.037118	-0.346631	0.164447	4.26166	0.249818	-0.941518	0.22734	-0.951019	-1.32529	-0.375877	0.224585	-0.920237	0.123327	-1.59941	-1.23887	-0.729784	-0.370421	-0.731697	-1.05672	1.75078	-0.082082	1.402	3.42525	1.70642	2.01344	2.82778	42.8144	2.44344		14.8357	-0.783563	-0.753392	-1.12756	-0.157487	-0.308684	-0.328559	-0.602536	-0.929427	0.481635	-0.422397	-0.189176	-1.21374	-1.28841	-1.10286	-0.000321
		19.3106	-0.219699	-0.133434	-0.043103	-0.344432	0.311557	5.25149	0.426973	-0.192697	0.010474	-0.335856	-1.48291	-0.034659	0.532133	-0.156685	0.140916	-0.807865	-0.306148	-0.141973	0.051326	0.29098	-0.32286	3.36391	0.809548	1.58169	2.68304	-6.08039	2.373	2.81634	27.1704	2.35475		19.3106	0.237452	-0.490655	-0.090132	0.041388	0.254052	-0.089889	-0.019672	0.112757	0.406954	-0.38396	0.245794	-0.001272	-1.07811	-0.69632	0.6075
		23.8012	0.657403	0.635041	0.388219	0.175807	0.206217	4.77246	0.376776	0.248565	0.518403	-0.163233	-0.374936	0.454022	0.024172	0.114371	0.474383	-0.656795	-0.292221	0.479098	0.360988	0.69935	0.386136	1.91431	1.03984	2.17502	3.23167	0.741567	2.78983	3.09262	20.4765	3.43597		23.8012	0.309129	-0.124208	0.149075	0.216554	0.368299	0.636909	-0.255411	0.463258	0.508609	0.03652	0.230061	-0.310447	-1.10244	-0.634126	0.479806
		28.3863	39.8256	-7.10249	80.7611	56.1322	22.1493	64.0531	115.918	108.829	118.855	108.826	140.42	116.736	118.611	182.082	195.587	152.426	139.185	152.944	108.563	123.182	148.908	-19.4816	-56.5745	-11.8779	24.8078	31.8589	18.0368	246.203	231.87	182.021		28.3863	-4.44937	-16.024	-37.8814	34.1167	-4.82198	101.546	3.16433	118.396	32.8672	-11.9336	-6.7699	-32.8958	2.61538	5.64607	-1.86745
ug protein/well		32.8727	53.2237	21.3128	87.468	57.2762	40.0698	58.9964	110.684	100.574	105.443	102.318	110.167	107.748	111.499	143.084	154.358	126.083	124.732	135.39	110.82	112.548	130.29	-5.90705	-26.565	-10.1842	29.3765	26.7495	26.5802	161.944	155.95	136.394		32.8727	-7.84921	-13.2026	-16.1355	47.7483	20.374	113.789	20.28	103.249	32.5434	5.36604	5.06241	-1.90395	13.4744	10.4324	16.7592
2		37.3529	52.5286	22.4943	74.1415	56.3608	40.5476	57.3202	101.061	93.9322	92.2123	87.08	91.2304	86.806	105.067	130.702	139.554	109.605	113.549	120.825	98.6649	104.529	112.654	-0.880903	-19.4055	-3.98885	33.8387	29.1993	29.3441	131.389	129.959	119.812		37.3529	-1.65375	-11.1056	-12.2947	43.1827	19.863	103.815	17.3219	90.3277	28.4606	5.17267	4.613	-6.12834	8.10593	6.9005	14.2793
ug protein plate 2		41.9443	5.08742	11.9747	6.32733	10.3802	12.5452	7.08115	8.26884	4.29188	0.75944	-8.7534	-3.71785	-28.4903	5.29169	7.56369	17.1584	8.7584	12.696	104.514	14.3216	13.0038	8.75531	-2.78896	-6.95459	-2.80622	9.69197	10.7501	-0.859888	31.0309	35.7676	23.1643		41.9443	-2.78037	-10.0148	-11.532	-0.269992	6.40541	5.92701	1.26104	8.8186	21.8231	1.94196	1.12819	-15.4997	-7.02879	-10.5832	1.53443
2		46.4273	10.6854	12.2482	9.25625	11.3485	11.4439	10.6787	13.7768	9.42483	7.77453	-1.54747	4.20292	5.43748	10.3303	12.2528	16.8955	8.90312	14.7997	97.9207	16.7777	17.603	12.313	1.28596	-2.43825	0.562906	4.91076	6.40779	3.20345	27.1744	27.5559	16.3575		46.4273	-0.265235	-1.7007	-3.96174	3.80854	9.79897	12.1129	4.41036	10.7901	16.1743	2.13304	3.09834	2.34352	-0.313657	0.434304	5.65415
		50.9169	9.72324	8.58337	6.94326	8.23646	9.22437	9.11786	11.443	7.64413	6.75224	1.20125	3.42236	-0.343797	9.77866	12.6776	18.6318	7.92485	13.8556	89.986	14.7988	14.7678	11.439	-0.265589	-2.43637	0.730535	4.50213	5.48918	2.72924	25.3598	25.343	15.1804		50.9169	0.273831	-1.14488	-2.06161	2.44722	6.40142	9.79971	-0.431561	9.03366	13.5022	0.096718	0.833027	-1.77669	-1.1176	-1.26484	2.38795
Modifications/ omitions		Time (minutes)	OM Sample 1			OM Sample 2			OM Sample 3			OM Sample 4			OM Sample 5			OM Sample 6			OM Sample 7			OM Sample 8			OM Sample 9			OM Sample 10				Time (minutes)	YM Sample 1			YM Sample 2			YM Sample 3			YM Sample 4			YM Sample 5
		1.30873	-0.63865		0.864373	-1.5974	1.83712	0.000894	0.92387	-0.261996	-2.25005	-1.28258	-1.66158	-0.210202	0.786855	-0.831335	-0.879673	-0.90043	-0.10068	-1.17128	-0.505946	0.938943	-0.325805				3.76474	3.91377	3.26766	3.94515	4.6814	3.61553		1.30873				-1.24541	-1.19123	-0.505741	-1.12196	-1.72609	1.75912	-0.291987	0.263699	-2.91912	-0.9008	-0.126019	-1.22113
		5.78472	0.02406		0.179979	-1.03448	-0.018386	3.11437	0.441495	-0.280996	-0.161857	-1.1089	-1.50582	-0.389283	0.618206	-0.849813	-1.71643	-0.915427	-0.316714	-0.674131	-0.544467	-1.78364	-0.447444				2.75672	2.64242	3.03343	2.83756	3.65448	2.64424		5.78472				-0.756621	-0.597864	-0.267941	-0.91644	-0.654969	1.08142	-0.373235	0.06553	-1.77298	-0.603896	-0.312821	-0.054463
		10.2612	0.22233		-0.163091	-0.687212	-0.560955	1.27032	0.161135	-0.519948	0.743628	-1.12908	-0.883756	-0.394043	0.298654	-0.848473	-0.894436	-0.956664	-1.00747	-0.742033	-0.235293	-1.117	-0.117197				2.90688	2.34296	2.43549	2.76013	3.25744	2.5707		10.2612				-0.455259	-0.138876	-0.271612	-1.16257	-1.14573	0.690805	0.107863	0.186037	-0.820199	-1.04794	-0.376427	-0.225077
		14.8357	-0.355276		-0.037118	-0.346631	0.164447	4.26166	0.249818	-0.941518	0.22734	-0.951019	-1.32529	-0.375877	0.224585	-0.920237	0.123327	-1.59941	-1.23887	-0.729784	-0.370421	-0.731697	-1.05672				3.42525	1.70642	2.01344	2.82778	42.8144	2.44344		14.8357				-0.157487	-0.308684	-0.328559	-0.602536	-0.929427	0.481635	-0.422397	-0.189176	-1.21374	-1.28841	-1.10286	-0.000321
		19.3106	-0.219699		-0.043103	-0.344432	0.311557	5.25149	0.426973	-0.192697	0.010474	-0.335856	-1.48291	-0.034659	0.532133	-0.156685	0.140916	-0.807865	-0.306148	-0.141973	0.051326	0.29098	-0.32286				2.68304	-6.08039	2.373	2.81634	27.1704	2.35475		19.3106				0.041388	0.254052	-0.089889	-0.019672	0.112757	0.406954	-0.38396	0.245794	-0.001272	-1.07811	-0.69632	0.6075
		23.8012	0.657403		0.388219	0.175807	0.206217	4.77246	0.376776	0.248565	0.518403	-0.163233	-0.374936	0.454022	0.024172	0.114371	0.474383	-0.656795	-0.292221	0.479098	0.360988	0.69935	0.386136				3.23167	0.741567	2.78983	3.09262	20.4765	3.43597		23.8012				0.216554	0.368299	0.636909	-0.255411	0.463258	0.508609	0.03652	0.230061	-0.310447	-1.10244	-0.634126	0.479806
		28.3863	39.8256		80.7611	56.1322	22.1493	64.0531	115.918	108.829	118.855	108.826	140.42	116.736	118.611	182.082	195.587	152.426	139.185	152.944	108.563	123.182	148.908				24.8078	31.8589	18.0368	246.203	231.87	182.021		28.3863				34.1167	-4.82198	101.546	3.16433	118.396	32.8672	-11.9336	-6.7699	-32.8958	2.61538	5.64607	-1.86745
		32.8727	53.2237		87.468	57.2762	40.0698	58.9964	110.684	100.574	105.443	102.318	110.167	107.748	111.499	143.084	154.358	126.083	124.732	135.39	110.82	112.548	130.29				29.3765	26.7495	26.5802	161.944	155.95	136.394		32.8727				47.7483	20.374	113.789	20.28	103.249	32.5434	5.36604	5.06241	-1.90395	13.4744	10.4324	16.7592
		37.3529	52.5286		74.1415	56.3608	40.5476	57.3202	101.061	93.9322	92.2123	87.08	91.2304	86.806	105.067	130.702	139.554	109.605	113.549	120.825	98.6649	104.529	112.654				33.8387	29.1993	29.3441	131.389	129.959	119.812		37.3529				43.1827	19.863	103.815	17.3219	90.3277	28.4606	5.17267	4.613	-6.12834	8.10593	6.9005	14.2793
		41.9443	5.08742		6.32733	10.3802	12.5452	7.08115	8.26884	4.29188	0.75944	-8.7534	-3.71785	-28.4903	5.29169	7.56369	17.1584	8.7584	12.696	104.514	14.3216	13.0038	8.75531				9.69197	10.7501	-0.859888	31.0309	35.7676	23.1643		41.9443				-0.269992	6.40541	5.92701	1.26104	8.8186	21.8231	1.94196	1.12819	-15.4997	-7.02879	-10.5832	1.53443
		46.4273	10.6854		9.25625	11.3485	11.4439	10.6787	13.7768	9.42483	7.77453	-1.54747	4.20292	5.43748	10.3303	12.2528	16.8955	8.90312	14.7997	97.9207	16.7777	17.603	12.313				4.91076	6.40779	3.20345	27.1744	27.5559	16.3575		46.4273				3.80854	9.79897	12.1129	4.41036	10.7901	16.1743	2.13304	3.09834	2.34352	-0.313657	0.434304	5.65415
		50.9169	9.72324		6.94326	8.23646	9.22437	9.11786	11.443	7.64413	6.75224	1.20125	3.42236	-0.343797	9.77866	12.6776	18.6318	7.92485	13.8556	89.986	14.7988	14.7678	11.439				4.50213	5.48918	2.72924	25.3598	25.343	15.1804		50.9169				2.44722	6.40142	9.79971	-0.431561	9.03366	13.5022	0.096718	0.833027	-1.77669	-1.1176	-1.26484	2.38795
For avg traces		Time (minutes)	Sample 1	Sample 2	Sample 3	Sample 4	Sample 5	Sample 6	Sample 7	Sample 8	Sample 9	Sample 10																						Time (minutes)	Sample 1	Sample 2	Sample 3	Sample 4	Sample 5	Sample 6	Sample 7	Sample 8	Sample 9	Sample 10
PER WELL		1.30873	0.112861	0.0802047	-0.529391	-1.05145	-0.308051	-0.724131	0.0357307	#DIV/0!	3.64872	4.08069																						1.30873	#DIV/0!	-0.980794	-0.362974	-0.98247	-0.749316	-0.876764	#DIV/0!	0	2.92617	4.22528
		5.78472	0.102019	0.687166	-0.000452667	-1.00133	-0.649347	-0.635424	-0.925185	#DIV/0!	2.81086	3.04543																						5.78472	#DIV/0!	-0.540809	-0.16333	-0.693561	-0.323727	-0.22933	#DIV/0!	0	2.22615	2.88737
		10.2612	0.0296195	0.00738333	0.128272	-0.802293	-0.481418	-0.902055	-0.48983	#DIV/0!	2.56178	2.86276																						10.2612	#DIV/0!	-0.288582	-0.539162	-0.175433	-0.549814	-0.310418	#DIV/0!	0	1.94395	2.0077
		14.8357	-0.196197	1.35983	-0.154787	-0.884063	-0.190775	-1.18936	-0.719612	#DIV/0!	2.3817	16.0285																						14.8357	#DIV/0!	-0.26491	-0.350109	-0.608437	-0.797196	-0.149471	#DIV/0!	0	1.59338	0.44808
		19.3106	-0.131401	1.73954	0.0815833	-0.617807	0.172121	-0.418662	0.006482	#DIV/0!	-0.341451	10.7805																						19.3106	#DIV/0!	0.068517	0.16668	-0.0464793	-0.388977	0.064356	#DIV/0!	0	1.65296	1.91707
		23.8012	0.522811	1.71816	0.381248	-0.028049	0.204309	-0.156639	0.482158	#DIV/0!	2.25436	9.00171																						23.8012	#DIV/0!	0.407254	0.238819	-0.014622	-0.41892	0.675696	#DIV/0!	0	2.43191	2.92666
		28.3863	60.2934	47.4449	114.534	121.994	165.426	148.185	126.884	#DIV/0!	24.9012	220.031																						28.3863	#DIV/0!	43.6135	51.4759	-17.1998	2.13133	103.526	#DIV/0!	0	-20.0618	49.5152
		32.8727	70.3458	52.1141	105.567	106.744	136.314	128.735	117.886	#DIV/0!	27.5687	151.429																						32.8727	#DIV/0!	60.6373	52.0243	2.8415	13.5553	85.4421	#DIV/0!	0	-7.4686	60.3508
		37.3529	63.3351	51.4095	95.7352	88.3721	125.108	114.66	105.283	#DIV/0!	30.794	127.053																						37.3529	#DIV/0!	55.6202	45.3701	1.21911	9.76191	61.6164	#DIV/0!	0	-5.27557	60.1656
		41.9443	5.70737	10.0022	4.44005	-13.6539	10.0046	41.9895	12.0269	#DIV/0!	6.52739	29.9876																						41.9443	#DIV/0!	4.02081	10.6343	-4.14317	-5.35921	-2.88064	#DIV/0!	0	9.87337	9.65117
		46.4273	9.97081	11.157	10.3254	2.69764	13.1595	40.5411	15.5646	#DIV/0!	4.84067	23.6959																						46.4273	#DIV/0!	8.57348	10.4583	2.52496	1.92493	2.57688	#DIV/0!	0	3.69847	9.17343
		50.9169	8.33325	8.85956	8.61312	1.42661	13.6961	37.2555	13.6685	#DIV/0!	4.24018	21.9611																						50.9169	#DIV/0!	6.21612	7.36808	-0.282313	0.001835	3.94047	#DIV/0!	0	2.02552	9.09011
Step Averages raw		Time (minutes)	Sample 1	Sample 2	Sample 3	Sample 4	Sample 5	Sample 6	Sample 7	Sample 8	Sample 9	Sample 10																						Time (minutes)	Sample 1	Sample 2	Sample 3	Sample 4	Sample 5	Sample 6	Sample 7	Sample 8	Sample 9	Sample 10
		Baseline Average	0.0815002	0.258251	-0.133857	-0.951693	-0.479605	-0.75387	-0.459762	#DIV/0!	3.00712	3.32963																						Baseline Average	#DIV/0!	-0.603395	-0.355155	-0.617155	-0.540952	-0.472171	#DIV/0!	0	2.36542	3.04012
		AA and Rot av	0.065071	1.60584	0.102682	-0.509973	0.061885	-0.588219	-0.0769907	#DIV/0!	1.43154	11.9369																						AA and Rot av	#DIV/0!	0.070287	0.018463	-0.223179	-0.535031	0.19686	#DIV/0!	0	1.89275	1.76394
		ATP & FCCP	64.6581	50.3228	105.279	105.703	142.283	130.527	116.684	#DIV/0!	27.7546	166.171																						ATP & FCCP	#DIV/0!	53.2903	49.6234	-4.37972	8.48285	83.5281	#DIV/0!	0	-10.9353	56.6772
		Oligo	8.00381	10.0063	7.79285	-3.17653	12.2867	39.9287	13.7533	#DIV/0!	5.20275	25.2149																						Oligo	#DIV/0!	6.27014	9.48687	-0.633507	-1.14415	1.21224	#DIV/0!	0	5.19912	9.3049
For avg traces		ug protein	Sample 1	Sample 2	Sample 3	Sample 4	Sample 5	Sample 6	Sample 7	Sample 8	Sample 9	Sample 10																						ug protein	Sample 1	Sample 2	Sample 3	Sample 4	Sample 5	Sample 6	Sample 7	Sample 8	Sample 9	Sample 10
NORMALIZED to ug pro
		Time (minutes)	Sample 1	Sample 2	Sample 3	Sample 4	Sample 5	Sample 6	Sample 7	Sample 8	Sample 9	Sample 10																						Time (minutes)	Sample 1	Sample 2	Sample 3	Sample 4	Sample 5	Sample 6	Sample 7	Sample 8	Sample 9	Sample 10
		1.30873	0.0564307	0.0401023	-0.264695	-0.525727	-0.154026	-0.362065	0.0178653	#DIV/0!	1.82436	2.04035																						1.30873	#DIV/0!	-0.490397	-0.181487	-0.491235	-0.374658	-0.438382	#DIV/0!	0	1.46308	2.11264
		5.78472	0.0510097	0.343583	-0.000226333	-0.500666	-0.324674	-0.317712	-0.462593	#DIV/0!	1.40543	1.52271																						5.78472	#DIV/0!	-0.270404	-0.0816648	-0.346781	-0.161863	-0.114665	#DIV/0!	0	1.11307	1.44369
		10.2612	0.0148097	0.00369167	0.0641358	-0.401147	-0.240709	-0.451028	-0.244915	#DIV/0!	1.28089	1.43138																						10.2612	#DIV/0!	-0.144291	-0.269581	-0.0877165	-0.274907	-0.155209	#DIV/0!	0	0.971976	1.00385
		14.8357	-0.0980985	0.679913	-0.0773933	-0.442031	-0.0953875	-0.594678	-0.359806	#DIV/0!	1.19085	8.01427																						14.8357	#DIV/0!	-0.132455	-0.175055	-0.304218	-0.398598	-0.0747353	#DIV/0!	0	0.796688	0.22404
		19.3106	-0.0657005	0.869769	0.0407917	-0.308903	0.0860607	-0.209331	0.003241	#DIV/0!	-0.170726	5.39024																						19.3106	#DIV/0!	0.0342585	0.0833398	-0.0232397	-0.194488	0.032178	#DIV/0!	0	0.826478	0.958535
		23.8012	0.261405	0.859081	0.190624	-0.0140245	0.102154	-0.0783197	0.241079	#DIV/0!	1.12718	4.50086																						23.8012	#DIV/0!	0.203627	0.119409	-0.007311	-0.20946	0.337848	#DIV/0!	0	1.21595	1.46333
		28.3863	30.1467	23.7224	57.267	60.9971	82.7132	74.0925	63.4422	#DIV/0!	12.4506	110.016																						28.3863	#DIV/0!	21.8067	25.7379	-8.59988	1.06567	51.7629	#DIV/0!	0	-10.0309	24.7576
		32.8727	35.1729	26.0571	52.7836	53.372	68.1569	64.3674	58.943	#DIV/0!	13.7844	75.7147																						32.8727	#DIV/0!	30.3186	26.0121	1.42075	6.77766	42.721	#DIV/0!	0	-3.7343	30.1754
		37.3529	31.6675	25.7048	47.8676	44.1861	62.5538	57.3298	52.6413	#DIV/0!	15.397	63.5267																						37.3529	#DIV/0!	27.8101	22.685	0.609555	4.88096	30.8082	#DIV/0!	0	-2.63779	30.0828
		41.9443	2.85369	5.00109	2.22003	-6.82693	5.00229	20.9948	6.01345	#DIV/0!	3.2637	14.9938																						41.9443	#DIV/0!	2.0104	5.31713	-2.07159	-2.6796	-1.44032	#DIV/0!	0	4.93669	4.82559
		46.4273	4.98541	5.57852	5.16269	1.34882	6.57976	20.2706	7.78228	#DIV/0!	2.42033	11.848																						46.4273	#DIV/0!	4.28674	5.22913	1.26248	0.962465	1.28844	#DIV/0!	0	1.84924	4.58672
		50.9169	4.16662	4.42978	4.30656	0.713303	6.84803	18.6277	6.83426	#DIV/0!	2.12009	10.9805																						50.9169	#DIV/0!	3.10806	3.68404	-0.141157	0.0009175	1.97024	#DIV/0!	0	1.01276	4.54505
For Step average		Time (minutes)	Sample 1	Sample 2	Sample 3	Sample 4	Sample 5	Sample 6	Sample 7	Sample 8	Sample 9	Sample 10																						Time (minutes)	Sample 1	Sample 2	Sample 3	Sample 4	Sample 5	Sample 6	Sample 7	Sample 8	Sample 9	Sample 10
NORMALIZED to ug pro		Baseline Average	0.0407501	0.129126	-0.0669286	-0.475847	-0.239803	-0.376935	-0.229881	#DIV/0!	1.50356	1.66481																						Baseline Average	#DIV/0!	-0.301697	-0.177578	-0.308577	-0.270476	-0.236085	#DIV/0!	0	1.18271	1.52006
		AA and Rot av	0.0325355	0.802921	0.0513408	-0.254986	0.0309425	-0.294109	-0.0384953	#DIV/0!	0.715768	5.96846																						AA and Rot av	#DIV/0!	0.0351435	0.0092315	-0.11159	-0.267515	0.0984302	#DIV/0!	0	0.946373	0.881969
		ATP & FCCP	32.329	25.1614	52.6394	52.8517	71.1413	65.2633	58.3422	#DIV/0!	13.8773	83.0856																						ATP & FCCP	#DIV/0!	26.6452	24.8117	-2.18986	4.24143	41.764	#DIV/0!	0	-5.46765	28.3386
		Oligo	4.00191	5.00313	3.89643	-1.58827	6.14336	19.9644	6.87667	#DIV/0!	2.60137	12.6074																						Oligo	#DIV/0!	3.13507	4.74344	-0.316754	-0.572073	0.606118	#DIV/0!	0	2.59956	4.65245
For avg traces		Predicted MTDR/ well	Sample 1	Sample 2	Sample 3	Sample 4	Sample 5	Sample 6	Sample 7	Sample 8	Sample 9	Sample 10																						Predicted MTDR/ well	Sample 1	Sample 2	Sample 3	Sample 4	Sample 5	Sample 6	Sample 7	Sample 8	Sample 9	Sample 10
NORMALIZED to MITO CONTENT			3650.9	4211.9	6384.3	4690.3	5750.1	5935.9	6516.7	5292.3	3564.3	3117.9																							4714.9	4600.3	4281.1	3915.9	5338.3	5325.9			7791.9	5909.1
		Time (minutes)	Sample 1	Sample 2	Sample 3	Sample 4	Sample 5	Sample 6	Sample 7	Sample 8	Sample 9	Sample 10																						Time (minutes)	Sample 1	Sample 2	Sample 3	Sample 4	Sample 5	Sample 6	Sample 7	Sample 8	Sample 9	Sample 10
		1.30873	3.09133e-05	1.90424e-05	-8.29207e-05	-0.000224176	-5.35732e-05	-0.000121992	5.48294e-06	#DIV/0!	0.00102369	0.0013088																						1.30873	#DIV/0!	-0.000213202	-8.47853e-05	-0.000250892	-0.000140366	-0.000164623	#DIV/0!	#DIV/0!	0.00037554	0.000715046
		5.78472	2.79437e-05	0.000163149	-7.09031e-08	-0.00021349	-0.000112928	-0.000107048	-0.000141971	#DIV/0!	0.000788614	0.000976756																						5.78472	#DIV/0!	-0.000117559	-3.81513e-05	-0.000177114	-6.06423e-05	-4.30594e-05	#DIV/0!	#DIV/0!	0.0002857	0.000488631
		10.2612	8.11293e-06	1.75297e-06	2.00917e-05	-0.000171054	-8.37235e-05	-0.000151966	-7.51653e-05	#DIV/0!	0.000718732	0.000918168																						10.2612	#DIV/0!	-6.27312e-05	-0.00012594	-4.48002e-05	-0.000102994	-5.82846e-05	#DIV/0!	#DIV/0!	0.000249484	0.000339764
		14.8357	-5.37394e-05	0.000322853	-2.42449e-05	-0.000188487	-3.31777e-05	-0.000200367	-0.000110426	#DIV/0!	0.000668211	0.00514081																						14.8357	#DIV/0!	-5.75854e-05	-8.17802e-05	-0.000155376	-0.000149335	-2.80649e-05	#DIV/0!	#DIV/0!	0.000204491	7.58288e-05
		19.3106	-3.59914e-05	0.000413005	1.27787e-05	-0.00013172	2.99336e-05	-7.05305e-05	9.94675e-07	#DIV/0!	-9.57976e-05	0.00345761																						19.3106	#DIV/0!	1.4894e-05	3.89338e-05	-1.18694e-05	-7.28653e-05	1.20836e-05	#DIV/0!	#DIV/0!	0.000212138	0.000324427
		23.8012	0.000143201	0.00040793	5.97165e-05	-5.98021e-06	3.55313e-05	-2.63885e-05	7.39881e-05	#DIV/0!	0.000632482	0.00288711																						23.8012	#DIV/0!	8.85277e-05	5.57844e-05	-3.73401e-06	-7.84744e-05	0.00012687	#DIV/0!	#DIV/0!	0.000312107	0.00049528
		28.3863	0.0165147	0.0112645	0.0179399	0.0260099	0.0287693	0.0249642	0.0194707	#DIV/0!	0.00698627	0.0705703																						28.3863	#DIV/0!	0.00948057	0.012024	-0.00439229	0.000399253	0.0194382	#DIV/0!	#DIV/0!	-0.00257469	0.00837949
		32.8727	0.0192681	0.0123731	0.0165354	0.0227585	0.0237063	0.0216875	0.0180898	#DIV/0!	0.00773469	0.0485678																						32.8727	#DIV/0!	0.0131812	0.0121521	0.000725631	0.00253926	0.0160427	#DIV/0!	#DIV/0!	-0.000958508	0.0102132
		37.3529	0.0173478	0.0122058	0.0149954	0.0188415	0.0217575	0.0193163	0.0161558	#DIV/0!	0.00863957	0.0407497																						37.3529	#DIV/0!	0.0120906	0.0105978	0.000311323	0.00182866	0.0115692	#DIV/0!	#DIV/0!	-0.000677059	0.0101819
		41.9443	0.00156328	0.00237474	0.000695464	-0.00291108	0.0017399	0.00707382	0.00184555	#DIV/0!	0.00183132	0.00961789																						41.9443	#DIV/0!	0.000874032	0.002484	-0.00105804	-0.00100392	-0.000540874	#DIV/0!	#DIV/0!	0.00126713	0.00163327
		46.4273	0.00273106	0.00264893	0.00161731	0.000575153	0.00228857	0.00682982	0.00238841	#DIV/0!	0.0013581	0.00759997																						46.4273	#DIV/0!	0.00186368	0.00244289	0.000644798	0.000360589	0.000483839	#DIV/0!	#DIV/0!	0.000474656	0.00155242
		50.9169	0.00228252	0.00210346	0.00134911	0.000304161	0.00238188	0.0062763	0.00209746	#DIV/0!	0.00118963	0.00704355																						50.9169	#DIV/0!	0.00135124	0.00172107	-7.20941e-05	3.43742e-07	0.00073987	#DIV/0!	#DIV/0!	0.000259953	0.00153832
For complex average NORMALIZED to MITO CONTENT		Time (minutes)	Sample 1	Sample 2	Sample 3	Sample 4	Sample 5	Sample 6	Sample 7	Sample 8	Sample 9	Sample 10																						Time (minutes)	Sample 1	Sample 2	Sample 3	Sample 4	Sample 5	Sample 6	Sample 7	Sample 8	Sample 9	Sample 10
		Baseline Average	2.23233e-05	6.13147e-05	-2.09666e-05	-0.000202907	-8.34082e-05	-0.000127002	-7.05513e-05	#DIV/0!	0.000843677	0.00106791																						Baseline Average	#DIV/0!	-0.000131164	-8.29589e-05	-0.000157602	-0.000101334	-8.86555e-05	#DIV/0!	#DIV/0!	0.000303575	0.00051448
		AA and Rot av	1.78233e-05	0.000381263	1.60834e-05	-0.000108729	1.07624e-05	-9.90952e-05	-1.18144e-05	#DIV/0!	0.000401632	0.00382851																						AA and Rot av	#DIV/0!	1.52788e-05	4.31268e-06	-5.69931e-05	-0.000100225	3.69628e-05	#DIV/0!	#DIV/0!	0.000242912	0.000298512
		ATP & FCCP	0.0177102	0.0119478	0.0164903	0.0225366	0.0247444	0.0219893	0.0179054	#DIV/0!	0.00778684	0.0532959																						ATP & FCCP	#DIV/0!	0.0115841	0.0115913	-0.00111845	0.00158905	0.0156834	#DIV/0!	#DIV/0!	-0.00140342	0.00959151
		Oligo	0.00219228	0.00237571	0.00122063	-0.000677256	0.00213678	0.00672665	0.00211047	#DIV/0!	0.00145968	0.00808714																						Oligo	#DIV/0!	0.00136298	0.00221599	-0.000161778	-0.000214328	0.000227611	#DIV/0!	#DIV/0!	0.000667247	0.00157467
		Sensitive	0.0155179	0.00957207	0.0152696	0.0232139	0.0226076	0.0152627	0.015795	#DIV/0!	0.00632716	0.0452088																						Sensitive	#DIV/0!	0.0102211	0.00937529	-0.000956667	0.00180338	0.0154558	#DIV/0!	#DIV/0!	-0.00207067	0.00801684
[truncated: 74 more columns]

## Sheet: Heart- ventricle
Both Sides- Entire		Time (minutes)	OM Sample 1			OM Sample 2			OM Sample 3			OM Sample 4			OM Sample 5			OM Sample 6			OM Sample 7			OM Sample 8			OM Sample 9			OM Sample 10				Time (minutes)	YM Sample 1			YM Sample 2			YM Sample 3			YM Sample 4			YM Sample 5
		1.30873	23.3513	22.2078	21.9355	20.7177	22.5243	23.9889	21.964	21.3955	22.562	21.1381	20.6782	22.3889	22.4583	21.3855	20.5388	20.6537	21.3885	20.8885	20.7395	17.8155	22.0821	2.87752	0.523285	1.39403	-2.51565	0.047896	0.559752	1.58592	1.66061	1.98088		1.30873	22.211	21.2626	22.8032	21.7268	21.9348	23.6829	21.2383	21.2989	22.2373	22.8511	23.3093	6.28391	-13.1504	14.8239	-0.951277
		5.78472	19.0975	18.5113	19.3802	17.6845	19.5715	19.4419	18.6714	18.241	18.2659	18.0513	17.4074	18.782	18.4424	17.8504	17.5068	17.1657	17.9528	17.7707	17.7103	20.6291	17.8456	1.25545	-0.429204	1.19433	-2.65469	0.038128	3.93463	1.09475	1.357	1.08181		5.78472	18.5945	17.8171	18.4461	18.3078	18.3091	19.1005	18.6322	17.9863	19.0356	18.4522	18.5758	18.2399	13.1735	17.7252	16.0263
		10.2612	18.4703	17.9789	19.0551	17.1491	18.7986	18.7172	17.8935	17.4783	18.1376	17.3334	16.8732	17.6488	17.8035	17.1985	17.1899	16.6398	17.2197	17.3786	17.2353	17.5318	17.4907	0.943717	-0.284192	0.716991	-3.41608	0.108768	2.14071	0.766059	0.806251	0.843005		10.2612	17.8818	17.1585	18.32	17.499	18.0133	17.8956	17.3786	17.2837	18.0413	17.9029	17.7727	18.2458	15.1534	21.9948	17.598
		14.8357	17.4074	17.7464	18.5506	16.4694	18.7361	18.4399	17.8408	17.2852	18.1153	17.4788	17.2687	17.8931	17.8804	17.1871	17.6534	17.0169	17.5041	17.6152	16.9301	14.9267	18.1327	0.906985	-0.069367	0.132714	-2.45213	0.233173	6.33431	0.045558	1.013	0.683559		14.8357	17.5184	17.4742	17.9304	17.3604	17.8534	18.4173	16.3408	16.7729	18.2677	17.8983	17.2683	17.4052	15.7096	17.6763	18.3217
		19.3106	2.94064	3.00787	4.29626	2.55861	3.81937	3.75168	3.10433	2.08975	3.30806	2.65875	2.29246	3.39023	3.32078	2.50917	2.97532	2.37759	2.83922	2.89676	2.74955	1.11653	3.28335	0.66422	0.251092	0.566568	-2.80193	0.370434	6.63271	0.936691	0.996108	0.770543		19.3106	2.9768	2.74431	2.84739	3.07945	3.72178	3.43875	2.22648	2.41393	3.31804	3.35302	2.14133	2.7092	2.14931	2.60406	3.0547
		23.8012	1.60126	11.5389	2.57429	1.05208	2.69044	1.95362	1.38034	0.429349	1.73247	1.19433	0.81743	1.56087	2.0551	0.960296	1.03665	0.597823	1.21998	1.03075	1.26695	-0.013088	1.44969	-1.87816	0.162601	0.453933	-2.81372	0.011907	6.74703	0.455877	0.64468	0.725466		23.8012	1.23063	1.29924	1.0539	1.51051	1.32846	1.57035	0.894189	0.719159	1.61158	1.74519	0.516509	0.975661	0.192225	1.43778	1.33044
		28.3863	48.3933	104.919	104.025	35.0531	51.8004	36.4749	-2.98505	-3.72304	73.6536	31.1206	14.0737	67.6516	-9.02555	19.5489	58.9025	23.8108	16.1918	34.4566	-10.0683	22.7985	45.5691	-21.7999	-10.6399	56.4465	4.02059	-17.7934	91.5348	-13.1766	13.3067	28.4304		28.3863	15.2424	33.807	35.5835	16.9519	29.5065	37.4276	19.6926	119.176	94.771	41.4115	48.4006	30.9797	19.4186	23.594	50.2669
ug protein/well		32.8727	45.3848	97.012	94.3413	36.4448	45.594	47.5309	5.25677	4.43063	68.1913	38.8133	29.1451	77.5202	10.8062	22.4061	56.4333	23.8364	24.5364	51.182	16.4755	30.0963	45.0637	-12.0616	-3.82356	41.8756	7.94929	-6.06471	71.3753	-10.2026	12.3334	28.1436		32.8727	9.01474	25.9956	37.0339	19.5959	23.0385	33.7549	19.5767	102.238	82.5524	41.0983	53.2078	29.8807	22.2986	27.2741	49.6949
2		37.3529	50.8251	93.3847	88.4657	41.0124	46.8458	42.5332	2.88593	2.36521	70.3168	44.7245	36.4371	75.7919	19.257	26.6092	58.4674	27.4868	22.8007	49.4152	22.009	33.5604	51.6414	-2.63309	5.46879	29.2282	9.57556	-1.73069	55.8949	-3.32188	14.4268	31.625		37.3529	9.5525	32.0917	40.7234	22.5163	26.1866	35.6755	26.0474	93.8816	76.6594	43.1138	53.0034	31.2239	20.272	25.4241	49.5789
ug protein plate 2		41.9443	23.1025	27.8069	31.0108	16.0773	14.4781	9.18157	0.996469	1.51849	29.1642	22.4343	23.5666	27.1104	9.07956	11.217	21.0989	11.711	25.1785	13.5135	8.32026	2.21252	18.0448	-0.034152	-0.428976	5.17318	-2.2002	-6.11186	-0.675009	-1.9764	1.92808	7.80869		41.9443	4.28414	10.015	15.8634	8.88635	7.52347	17.518	11.3372	33.6477	18.403	14.7215	11.177	20.6446	7.32126	9.77393	17.134
2		46.4273	17.6411	26.1631	24.8443	12.3044	14.8735	11.9253	0.407177	0.457048	28.4193	16.5748	22.1797	27.6446	8.92125	12.8943	19.9555	11.6071	23.6342	15.0115	10.9751	16.0241	19.0853	-0.769861	-0.378173	4.66477	-1.68273	-1.02465	4.06917	-1.47862	1.78658	2.82484		46.4273	7.41144	11.8895	13.39	5.97431	8.75278	13.8054	11.4174	32.8305	21.9159	14.3112	16.2607	21.6406	7.33719	9.87889	16.6347
		50.9169	16.9556	25.6773	23.3679	12.7622	15.1242	12.6685	0.946019	1.20869	28.6166	16.4934	21.1393	27.0616	9.25719	13.3233	20.4804	12.4012	20.3092	15.8338	11.528	16.652	19.2261	0.248981	1.49332	5.5075	-0.750648	-0.077238	5.3189	0.369388	1.70868	3.32085		50.9169	5.74474	11.5825	13.0608	7.49294	8.38686	13.5074	11.3666	32.3621	22.3908	15.009	16.1658	20.8661	7.25295	10.4345	16.1652
Modifications/ omitions		Time (minutes)	OM Sample 1			OM Sample 2			OM Sample 3			OM Sample 4			OM Sample 5			OM Sample 6			OM Sample 7			OM Sample 8			OM Sample 9			OM Sample 10				Time (minutes)	YM Sample 1			YM Sample 2			YM Sample 3			YM Sample 4			YM Sample 5
		1.30873	23.3513	22.2078	21.9355	20.7177	22.5243	23.9889	21.964	21.3955	22.562	21.1381	20.6782	22.3889	22.4583	21.3855	20.5388	20.6537	21.3885	20.8885	20.7395	17.8155	22.0821	2.87752	0.523285	1.39403	-2.51565	0.047896	0.559752	1.58592	1.66061	1.98088		1.30873	22.211	21.2626	22.8032	21.7268	21.9348	23.6829	21.2383	21.2989	22.2373	22.8511	23.3093	6.28391	-13.1504	14.8239	-0.951277
		5.78472	19.0975	18.5113	19.3802	17.6845	19.5715	19.4419	18.6714	18.241	18.2659	18.0513	17.4074	18.782	18.4424	17.8504	17.5068	17.1657	17.9528	17.7707	17.7103	20.6291	17.8456	1.25545	-0.429204	1.19433	-2.65469	0.038128	3.93463	1.09475	1.357	1.08181		5.78472	18.5945	17.8171	18.4461	18.3078	18.3091	19.1005	18.6322	17.9863	19.0356	18.4522	18.5758	18.2399	13.1735	17.7252	16.0263
		10.2612	18.4703	17.9789	19.0551	17.1491	18.7986	18.7172	17.8935	17.4783	18.1376	17.3334	16.8732	17.6488	17.8035	17.1985	17.1899	16.6398	17.2197	17.3786	17.2353	17.5318	17.4907	0.943717	-0.284192	0.716991	-3.41608	0.108768	2.14071	0.766059	0.806251	0.843005		10.2612	17.8818	17.1585	18.32	17.499	18.0133	17.8956	17.3786	17.2837	18.0413	17.9029	17.7727	18.2458	15.1534	21.9948	17.598
		14.8357	17.4074	17.7464	18.5506	16.4694	18.7361	18.4399	17.8408	17.2852	18.1153	17.4788	17.2687	17.8931	17.8804	17.1871	17.6534	17.0169	17.5041	17.6152	16.9301	14.9267	18.1327	0.906985	-0.069367	0.132714	-2.45213	0.233173	6.33431	0.045558	1.013	0.683559		14.8357	17.5184	17.4742	17.9304	17.3604	17.8534	18.4173	16.3408	16.7729	18.2677	17.8983	17.2683	17.4052	15.7096	17.6763	18.3217
		19.3106	2.94064	3.00787	4.29626	2.55861	3.81937	3.75168	3.10433	2.08975	3.30806	2.65875	2.29246	3.39023	3.32078	2.50917	2.97532	2.37759	2.83922	2.89676	2.74955	1.11653	3.28335	0.66422	0.251092	0.566568	-2.80193	0.370434	6.63271	0.936691	0.996108	0.770543		19.3106	2.9768	2.74431	2.84739	3.07945	3.72178	3.43875	2.22648	2.41393	3.31804	3.35302	2.14133	2.7092	2.14931	2.60406	3.0547
		23.8012	1.60126	11.5389	2.57429	1.05208	2.69044	1.95362	1.38034	0.429349	1.73247	1.19433	0.81743	1.56087	2.0551	0.960296	1.03665	0.597823	1.21998	1.03075	1.26695	-0.013088	1.44969	-1.87816	0.162601	0.453933	-2.81372	0.011907	6.74703	0.455877	0.64468	0.725466		23.8012	1.23063	1.29924	1.0539	1.51051	1.32846	1.57035	0.894189	0.719159	1.61158	1.74519	0.516509	0.975661	0.192225	1.43778	1.33044
		28.3863	48.3933	104.919	104.025	35.0531	51.8004	36.4749	-2.98505	-3.72304	73.6536	31.1206	14.0737	67.6516	-9.02555	19.5489	58.9025	23.8108	16.1918	34.4566	-10.0683	22.7985	45.5691	-21.7999	-10.6399	56.4465	4.02059	-17.7934	91.5348	-13.1766	13.3067	28.4304		28.3863	15.2424	33.807	35.5835	16.9519	29.5065	37.4276	19.6926	119.176	94.771	41.4115	48.4006	30.9797	19.4186	23.594	50.2669
		32.8727	45.3848	97.012	94.3413	36.4448	45.594	47.5309	5.25677	4.43063	68.1913	38.8133	29.1451	77.5202	10.8062	22.4061	56.4333	23.8364	24.5364	51.182	16.4755	30.0963	45.0637	-12.0616	-3.82356	41.8756	7.94929	-6.06471	71.3753	-10.2026	12.3334	28.1436		32.8727	9.01474	25.9956	37.0339	19.5959	23.0385	33.7549	19.5767	102.238	82.5524	41.0983	53.2078	29.8807	22.2986	27.2741	49.6949
		37.3529	50.8251	93.3847	88.4657	41.0124	46.8458	42.5332	2.88593	2.36521	70.3168	44.7245	36.4371	75.7919	19.257	26.6092	58.4674	27.4868	22.8007	49.4152	22.009	33.5604	51.6414	-2.63309	5.46879	29.2282	9.57556	-1.73069	55.8949	-3.32188	14.4268	31.625		37.3529	9.5525	32.0917	40.7234	22.5163	26.1866	35.6755	26.0474	93.8816	76.6594	43.1138	53.0034	31.2239	20.272	25.4241	49.5789
		41.9443	23.1025	27.8069	31.0108	16.0773	14.4781	9.18157	0.996469	1.51849	29.1642	22.4343	23.5666	27.1104	9.07956	11.217	21.0989	11.711	25.1785	13.5135	8.32026	2.21252	18.0448	-0.034152	-0.428976	5.17318	-2.2002	-6.11186	-0.675009	-1.9764	1.92808	7.80869		41.9443	4.28414	10.015	15.8634	8.88635	7.52347	17.518	11.3372	33.6477	18.403	14.7215	11.177	20.6446	7.32126	9.77393	17.134
		46.4273	17.6411	26.1631	24.8443	12.3044	14.8735	11.9253	0.407177	0.457048	28.4193	16.5748	22.1797	27.6446	8.92125	12.8943	19.9555	11.6071	23.6342	15.0115	10.9751	16.0241	19.0853	-0.769861	-0.378173	4.66477	-1.68273	-1.02465	4.06917	-1.47862	1.78658	2.82484		46.4273	7.41144	11.8895	13.39	5.97431	8.75278	13.8054	11.4174	32.8305	21.9159	14.3112	16.2607	21.6406	7.33719	9.87889	16.6347
		50.9169	16.9556	25.6773	23.3679	12.7622	15.1242	12.6685	0.946019	1.20869	28.6166	16.4934	21.1393	27.0616	9.25719	13.3233	20.4804	12.4012	20.3092	15.8338	11.528	16.652	19.2261	0.248981	1.49332	5.5075	-0.750648	-0.077238	5.3189	0.369388	1.70868	3.32085		50.9169	5.74474	11.5825	13.0608	7.49294	8.38686	13.5074	11.3666	32.3621	22.3908	15.009	16.1658	20.8661	7.25295	10.4345	16.1652
For avg traces		Time (minutes)	Sample 1	Sample 2	Sample 3	Sample 4	Sample 5	Sample 6	Sample 7	Sample 8	Sample 9	Sample 10																						Time (minutes)	Sample 1	Sample 2	Sample 3	Sample 4	Sample 5	Sample 6	Sample 7	Sample 8	Sample 9	Sample 10
PER WELL		1.30873	22.4982	22.4103	21.9738	21.4017	21.4609	20.9769	20.2124	1.59828	-0.635999	1.74247																						1.30873	22.0923	22.4481	21.5915	17.4815	0.240748	23.2714	22.9719	0.775378	1.28265	0.879218
		5.78472	18.9963	18.8993	18.3928	18.0802	17.9332	17.6297	18.7284	0.673527	0.439355	1.17786																						5.78472	18.2859	18.5724	18.5514	18.4226	15.6417	18.7293	19.1955	-0.700627	0.588068	0.676372
		10.2612	18.5014	18.2217	17.8365	17.2851	17.3973	17.0794	17.4193	0.458839	-0.388869	0.805105																						10.2612	17.7868	17.8026	17.5679	17.9738	18.2487	18.6753	18.3707	0.0489127	0.561934	0.607342
		14.8357	17.9014	17.8818	17.7471	17.5469	17.5736	17.3787	16.6631	0.323444	1.37179	0.580704																						14.8357	17.641	17.877	17.1271	17.5239	17.2359	18.8265	18.3054	0.274308	0.507618	0.600178
		19.3106	3.41492	3.37655	2.83405	2.78048	2.93509	2.70453	2.38314	0.49396	1.40041	0.901114																						19.3106	2.85617	3.41332	2.65281	2.73452	2.60269	3.88802	3.33543	0.732126	0.878879	0.746642
		23.8012	5.23814	1.89871	1.18072	1.19088	1.35068	0.949516	0.901186	-0.420541	1.31507	0.608674																						23.8012	1.19459	1.46978	1.07498	1.07912	0.986816	1.82812	1.87464	0.408454	0.754006	0.527271
		28.3863	85.7789	41.1095	22.3152	37.6153	23.1419	24.8197	19.4331	8.0022	25.9207	9.52016																						28.3863	28.211	27.962	77.8799	40.2639	31.0932	36.7331	40.3547	192.762	234.746	207.75
		32.8727	78.9127	43.1899	25.9596	48.4929	29.8819	33.1849	30.5451	8.66349	24.4199	10.0914																						32.8727	24.0147	25.4631	68.1225	41.3956	33.0892	34.4526	43.2591	141.477	140.686	125.546
		37.3529	77.5585	43.4638	25.1893	52.3178	34.7778	33.2342	35.7369	10.688	21.2466	14.2433																						37.3529	27.4559	28.1261	65.5294	42.4471	31.7583	35.7021	44.6845	119.662	113.015	100.493
		41.9443	27.3067	13.2457	10.5597	24.3704	13.7985	16.801	9.52585	1.57002	-2.99569	2.58679																						41.9443	10.0542	11.3093	21.1293	15.5144	11.4097	12.7787	16.0498	42.1785	39.8424	38.3048
		46.4273	22.8829	13.0344	9.76118	22.133	13.9237	16.7509	15.3615	1.17225	0.45393	1.04427																						46.4273	10.897	9.51082	22.0546	17.4042	11.2836	11.7612	17.1189	39.7999	40.4628	36.9514
		50.9169	22.0003	13.5183	10.2571	21.5648	14.3536	16.1814	15.802	2.4166	1.497	1.79964																						50.9169	10.1293	9.79573	22.0399	17.3469	11.2842	11.7173	16.9308	37.6624	40.0059	36.4706
Step Averages raw		Time (minutes)	Sample 1	Sample 2	Sample 3	Sample 4	Sample 5	Sample 6	Sample 7	Sample 8	Sample 9	Sample 10																						Time (minutes)	Sample 1	Sample 2	Sample 3	Sample 4	Sample 5	Sample 6	Sample 7	Sample 8	Sample 9	Sample 10
		Baseline Average	19.9986	19.8438	19.401	18.9224	18.9304	18.562	18.7867	0.910215	-0.195171	1.24181																						Baseline Average	19.3883	19.6077	19.2369	17.9593	11.377	20.2253	20.1794	0.0412214	0.810884	0.720977
		AA and Rot av	8.8515	7.71901	7.25395	7.17274	7.28647	7.01093	6.64916	0.132288	1.36242	0.696831																						AA and Rot av	7.23059	7.58671	6.95164	7.11253	6.94179	8.18087	7.8385	0.471629	0.713501	0.624697
		ATP & FCCP	80.75	42.5877	24.488	46.142	29.2672	30.413	28.5717	9.11789	23.8624	11.285																						ATP & FCCP	26.5605	27.1838	70.5106	41.3689	31.9802	35.6293	42.7661	151.3	162.816	144.596
		Oligo	24.0633	13.2661	10.1927	22.6894	14.0253	16.5778	13.5631	1.71962	-0.348252	1.81023																						Oligo	10.3602	10.2053	21.7412	16.7552	11.3259	12.0858	16.6998	39.8803	40.1037	37.2423
For avg traces		ug protein	Sample 1	Sample 2	Sample 3	Sample 4	Sample 5	Sample 6	Sample 7	Sample 8	Sample 9	Sample 10																						ug protein	Sample 1	Sample 2	Sample 3	Sample 4	Sample 5	Sample 6	Sample 7	Sample 8	Sample 9	Sample 10
NORMALIZED to ug pro
		Time (minutes)	Sample 1	Sample 2	Sample 3	Sample 4	Sample 5	Sample 6	Sample 7	Sample 8	Sample 9	Sample 10																						Time (minutes)	Sample 1	Sample 2	Sample 3	Sample 4	Sample 5	Sample 6	Sample 7	Sample 8	Sample 9	Sample 10
		1.30873	11.2491	11.2052	10.9869	10.7009	10.7304	10.4885	10.1062	0.79914	-0.318	0.871235																						1.30873	11.0461	11.2241	10.7958	8.74073	0.120374	11.6357	11.4859	0.387689	0.641324	0.439609
		5.78472	9.49816	9.44965	9.19638	9.04011	8.9666	8.81487	9.36418	0.336763	0.219677	0.588928																						5.78472	9.14294	9.28622	9.27569	9.21132	7.82083	9.36463	9.59775	-0.350313	0.294034	0.338186
		10.2612	9.25071	9.11083	8.91823	8.64257	8.69864	8.53969	8.70964	0.229419	-0.194434	0.402553																						10.2612	8.89338	8.90132	8.78395	8.98691	9.12436	9.33766	9.18534	0.0244563	0.280967	0.303671
		14.8357	8.95072	8.94089	8.87355	8.77344	8.78682	8.68937	8.33157	0.161722	0.685893	0.290352																						14.8357	8.82051	8.93851	8.56357	8.76197	8.61793	9.41324	9.15272	0.137154	0.253809	0.300089
		19.3106	1.70746	1.68828	1.41702	1.39024	1.46755	1.35226	1.19157	0.24698	0.700203	0.450557																						19.3106	1.42808	1.70666	1.32641	1.36726	1.30135	1.94401	1.66771	0.366063	0.43944	0.373321
		23.8012	2.61907	0.949356	0.590359	0.595438	0.675341	0.474758	0.450593	-0.210271	0.657537	0.304337																						23.8012	0.597295	0.734888	0.537488	0.53956	0.493408	0.91406	0.93732	0.204227	0.377003	0.263635
		28.3863	42.8894	20.5547	11.1576	18.8076	11.571	12.4099	9.71655	4.0011	12.9603	4.76008																						28.3863	14.1055	13.981	38.9399	20.132	15.5466	18.3666	20.1774	96.3808	117.373	103.875
		32.8727	39.4564	21.5949	12.9798	24.2464	14.9409	16.5925	15.2726	4.33174	12.21	5.04572																						32.8727	12.0074	12.7316	34.0612	20.6978	16.5446	17.2263	21.6295	70.7384	70.3432	62.773
		37.3529	38.7792	21.7319	12.5947	26.1589	17.3889	16.6171	17.8685	5.34399	10.6233	7.12165																						37.3529	13.7279	14.0631	32.7647	21.2235	15.8792	17.851	22.3422	59.8312	56.5074	50.2463
		41.9443	13.6534	6.62283	5.27986	12.1852	6.89925	8.4005	4.76293	0.785009	-1.49785	1.2934																						41.9443	5.02709	5.65464	10.5647	7.75718	5.70486	6.38936	8.0249	21.0892	19.9212	19.1524
		46.4273	11.4414	6.5172	4.88059	11.0665	6.96184	8.37546	7.68076	0.586123	0.226965	0.522134																						46.4273	5.44848	4.75541	11.0273	8.70208	5.6418	5.88062	8.55946	19.8999	20.2314	18.4757
		50.9169	11.0001	6.75915	5.12855	10.7824	7.17682	8.09072	7.90102	1.2083	0.748502	0.899819																						50.9169	5.06466	4.89786	11.0199	8.67347	5.64211	5.85866	8.4654	18.8312	20.003	18.2353
For Step average		Time (minutes)	Sample 1	Sample 2	Sample 3	Sample 4	Sample 5	Sample 6	Sample 7	Sample 8	Sample 9	Sample 10																						Time (minutes)	Sample 1	Sample 2	Sample 3	Sample 4	Sample 5	Sample 6	Sample 7	Sample 8	Sample 9	Sample 10
NORMALIZED to ug pro		Baseline Average	9.99932	9.92188	9.7005	9.46118	9.46522	9.28101	9.39333	0.455108	-0.0975855	0.620905																						Baseline Average	9.69415	9.80387	9.61846	8.97965	5.68852	10.1127	10.0897	0.0206107	0.405442	0.360489
		AA and Rot av	4.42575	3.85951	3.62698	3.58637	3.64324	3.50547	3.32458	0.0661438	0.681211	0.348415																						AA and Rot av	3.61529	3.79335	3.47582	3.55626	3.4709	4.09044	3.91925	0.235815	0.35675	0.312348
		ATP & FCCP	40.375	21.2939	12.244	23.071	14.6336	15.2065	14.2859	4.55894	11.9312	5.64249																						ATP & FCCP	13.2803	13.5919	35.2553	20.6844	15.9901	17.8146	21.3831	75.6501	81.4079	72.2981
		Oligo	12.0316	6.63306	5.09634	11.3447	7.01264	8.28889	6.78157	0.859811	-0.174126	0.905116																						Oligo	5.18008	5.10264	10.8706	8.37758	5.66293	6.04288	8.34992	19.9401	20.0519	18.6211
For avg traces		Predicted MTDR/ well	Sample 1	Sample 2	Sample 3	Sample 4	Sample 5	Sample 6	Sample 7	Sample 8	Sample 9	Sample 10																						Predicted MTDR/ well	Sample 1	Sample 2	Sample 3	Sample 4	Sample 5	Sample 6	Sample 7	Sample 8	Sample 9	Sample 10
NORMALIZED to MITO CONTENT			5415.8	6284.4	5778.2	4193	5748.4	6553.8	6228.8	5428.6	4494.8	5847																							4345.4	5119.4	4965.8	5990	6104.8	5130.8	6275.6		13312.6	12692.4
		Time (minutes)	Sample 1	Sample 2	Sample 3	Sample 4	Sample 5	Sample 6	Sample 7	Sample 8	Sample 9	Sample 10																						Time (minutes)	Sample 1	Sample 2	Sample 3	Sample 4	Sample 5	Sample 6	Sample 7	Sample 8	Sample 9	Sample 10
		1.30873	0.00415418	0.00356602	0.00380288	0.00510416	0.00373336	0.00320073	0.00324498	0.000294419	-0.000141497	0.000298011																						1.30873	0.00508406	0.00438492	0.00434804	0.00291844	3.94359e-05	0.00453562	0.00366051	#DIV/0!	9.63485e-05	6.92712e-05
		5.78472	0.00350757	0.00300734	0.00318313	0.004312	0.00311969	0.00269	0.00300674	0.00012407	9.77474e-05	0.000201446																						5.78472	0.0042081	0.00362785	0.00373583	0.00307557	0.00256219	0.00365036	0.00305875	#DIV/0!	4.41738e-05	5.32895e-05
		10.2612	0.00341619	0.00289951	0.00308685	0.00412238	0.00302646	0.00260603	0.00279657	8.45225e-05	-8.65152e-05	0.000137695																						10.2612	0.00409324	0.00347749	0.00353778	0.00300064	0.00298924	0.00363985	0.00292732	#DIV/0!	4.22107e-05	4.78509e-05
		14.8357	0.00330541	0.00284542	0.00307139	0.0041848	0.00305714	0.00265171	0.00267518	5.95815e-05	0.000305194	9.93166e-05																						14.8357	0.0040597	0.00349202	0.00344902	0.00292553	0.00282333	0.00366931	0.00291692	#DIV/0!	3.81306e-05	4.72864e-05
		19.3106	0.000630548	0.000537291	0.000490472	0.000663124	0.000510593	0.000412665	0.000382601	9.09922e-05	0.000311561	0.000154116																						19.3106	0.000657285	0.000666743	0.000534217	0.000456514	0.000426335	0.00075778	0.000531491	#DIV/0!	6.60186e-05	5.88259e-05
		23.8012	0.000967196	0.000302131	0.00020434	0.000284015	0.000234967	0.00014488	0.00014468	-7.74677e-05	0.000292577	0.0001041																						23.8012	0.000274909	0.000287099	0.000216476	0.000180153	0.000161646	0.000356303	0.000298719	#DIV/0!	5.66385e-05	4.15422e-05
		28.3863	0.0158386	0.00654151	0.00386196	0.00897097	0.00402581	0.00378708	0.00311988	0.00147408	0.00576681	0.00162821																						28.3863	0.00649215	0.00546197	0.0156833	0.00672186	0.00509323	0.00715934	0.00643042	#DIV/0!	0.0176334	0.0163681
		32.8727	0.0145708	0.00687256	0.00449268	0.0115652	0.00519829	0.00506346	0.00490386	0.0015959	0.00543293	0.00172592																						32.8727	0.00552647	0.00497385	0.0137183	0.00691078	0.00542019	0.00671487	0.00689322	#DIV/0!	0.0105679	0.00989142
		37.3529	0.0143208	0.00691614	0.00435937	0.0124774	0.00605001	0.00507098	0.00573737	0.00196883	0.00472693	0.002436																						37.3529	0.00631838	0.00549403	0.0131961	0.00708632	0.00520219	0.00695838	0.00712035	#DIV/0!	0.00848931	0.00791754
		41.9443	0.00504205	0.0021077	0.00182751	0.00581217	0.00240041	0.00256355	0.00152932	0.000289212	-0.000666479	0.000442413																						41.9443	0.00231375	0.0022091	0.00425496	0.00259004	0.00186898	0.00249059	0.00255749	#DIV/0!	0.00299284	0.00301793
		46.4273	0.0042252	0.00207409	0.00168931	0.00527857	0.00242218	0.00255591	0.00246621	0.000215939	0.00010099	0.000178599																						46.4273	0.0025077	0.0018578	0.00444129	0.00290554	0.00184832	0.00229228	0.00272785	#DIV/0!	0.00303944	0.0029113
		50.9169	0.00406224	0.00215109	0.00177514	0.00514304	0.00249698	0.00246902	0.00253693	0.000445161	0.000333053	0.000307788																						50.9169	0.00233105	0.00191345	0.00443833	0.00289598	0.00184842	0.00228372	0.00269788	#DIV/0!	0.00300512	0.00287342
For complex average NORMALIZED to MITO CONTENT		Time (minutes)	Sample 1	Sample 2	Sample 3	Sample 4	Sample 5	Sample 6	Sample 7	Sample 8	Sample 9	Sample 10																						Time (minutes)	Sample 1	Sample 2	Sample 3	Sample 4	Sample 5	Sample 6	Sample 7	Sample 8	Sample 9	Sample 10
		Baseline Average	0.00369265	0.00315762	0.00335762	0.00451285	0.00329317	0.00283225	0.0030161	0.00016767	-4.34215e-05	0.000212384																						Baseline Average	0.0044618	0.00383009	0.00387388	0.00299821	0.00186362	0.00394194	0.00321553	#DIV/0!	6.0911e-05	5.68039e-05
		AA and Rot av	0.00163438	0.00122828	0.0012554	0.00171065	0.00126757	0.00106975	0.00106749	2.43686e-05	0.000303111	0.000119177																						AA and Rot av	0.00166396	0.00148195	0.0013999	0.0011874	0.0011371	0.00159446	0.00124904	#DIV/0!	5.35959e-05	4.92182e-05
		ATP & FCCP	0.0149101	0.00677674	0.004238	0.0110045	0.00509137	0.00464051	0.00458704	0.0016796	0.00530889	0.00193004																						ATP & FCCP	0.00611233	0.00530995	0.0141992	0.00690632	0.00523854	0.0069442	0.00681466	#DIV/0!	0.0122302	0.0113923
		Oligo	0.00444316	0.00211096	0.00176399	0.00541126	0.00243986	0.00252949	0.00217749	0.000316771	-7.74788e-05	0.0003096																						Oligo	0.00238417	0.00199345	0.0043782	0.00279719	0.00185524	0.00235553	0.00266107	#DIV/0!	0.00301246	0.00293422
		Sensitive	0.0104669	0.00466578	0.00247401	0.00559327	0.00265151	0.00211102	0.00240955	0.00136283	0.00538637	0.00162044																						Sensitive	0.00372817	0.0033165	0.00982105	0.00410913	0.0033833	0.00458867	0.00415359	#DIV/0!	0.00921773	0.00845812
[truncated: 77 more columns]

## Sheet: Diaphram
Entire Diaphragm		Time (minutes)	OM Sample 1			OM Sample 2			OM Sample 3			OM Sample 4			OM Sample 5			OM Sample 6			OM Sample 7			OM Sample 8			OM Sample 9			OM Sample 10				Time (minutes)	YM Sample 1			YM Sample 2			YM Sample 3			YM Sample 4			YM Sample 5
		1.30873	2.62929	2.11037	0.693763	-6.72849	1.73601	-0.826635	0.951898	3.19294	0.989575	1.44775	-1.19119	2.15804	3.39806	0.583999	2.76404	1.96112	1.34884	2.85857	2.69126	3.11957	1.37101	3.85117	2.51146	2.1154	2.02113	1.69914	3.80697	1.11285	1.67995	0.518167		1.30873	1.44072	1.10616	1.28099	1.02983	0.908172	1.15458	0.917567	1.02039	3.73699	0.521932	0.078982	-0.655255	0.927693	1.21582	0.389767
		5.78472	1.47418	1.15256	0.821144	-6.84051	1.50476	-0.022009	0.270797	-10.407	0.306236	0.811818	-0.389106	1.21618	2.00589	-0.230963	1.23583	0.87278	1.04452	1.32449	1.47695	-0.067164	0.898716	1.18078	2.08727	-1.95616	3.33438	1.37256	3.11135	0.70628	1.34068	-0.698122		5.78472	0.736053	-0.185142	0.475844	-0.033479	0.068023	0.659517	0.133876	-2.38434	2.11125	-0.080125	-0.191548	-0.66843	0.493335	0.146363	0.593558
		10.2612	-5.96819	1.14279	0.725671	-7.3727	0.685439	0.372863	0.165158	-6.70835	0.792942	0.771264	0.002686	1.05901	2.02764	0.448678	1.22163	0.937884	1.25153	1.32171	1.24159	0.666124	0.913757	1.91297	2.00658	2.68283	1.84288	0.491384	2.61525	0.781387	1.26523	-0.468496		10.2612	0.777137	0.493044	1.07968	-0.032763	0.266703	0.419688	0.201643	0.311399	1.88306	-0.656721	-0.930339	0.468668	0.524965	-0.069157	-0.2307
		14.8357	-0.115687	0.519414	0.71833	-5.70007	1.39972	0.965097	0.916275	-1.48306	1.18185	0.814734	-0.159914	1.15861	2.8547	0.978644	57.9562	1.70414	2.41285	18.1723	1.59932	2.46374	1.42986	30.5664	3.04025	3.65174	4.90388	48.3211	2.17561	1.57217	3.77411	0.969153		14.8357	0.994684	0.262124	1.2673	1.10504	0.07728	-0.977074	1.10786	0.436985	2.64867	-0.130528	0.821111	0.164355	-0.55284	0.142252	1.14677
		19.3106	0.344041	1.3624	1.5375	-4.32564	1.66422	1.35031	1.11868	0.804453	1.09696	1.48217	0.490154	1.4198	2.46731	1.10456	31.054	1.25591	1.76601	7.53288	1.06294	1.05079	1.47292	15.815	1.5785	1.36683	2.57721	23.3201	2.1028	0.390901	1.63901	-1.06032		19.3106	1.23246	0.920888	0.280464	1.10016	1.37467	0.241809	0.984264	0.247184	2.20464	0.504049	1.00419	0.154683	0.299214	0.457987	0.896404
		23.8012	0.66709	1.69594	1.69575	-4.2778	1.8047	1.72901	0.931749	2.33171	1.41976	0.94813	0.13355	0.770934	2.03219	0.700194	24.0686	1.18524	-0.515281	4.09089	0.252234	0.450451	1.85469	16.6145	6.50863	6.5519	8.583	20.9895	7.32274	6.34243	6.91284	4.90109		23.8012	0.911509	1.04278	0.477925	0.482233	0.852175	0.226443	0.481713	0.232601	1.60527	0.478669	0.721199	-0.077369	0.702291	-0.155734	0.794116
		28.3863	140.546	166.64	167.218	241.234	234.925	169.885	5.87832	171.817	190.084	220.525	173.861	171.78	157.184	219.817	168.753	13.3154	191.81	174.492	133.509	177.749	164.632	206.568	211.62	232.485	209.569	195.201	258.638	194.23	226.64	224.474		28.3863	157.236	156.705	135.763	144.885	141.066	145.667	131.306	107.095	112.43	157.526	129.742	135.149	125.066	94.0183	113.503
ug protein/well		32.8727	70.3153	73.9651	79.6306	106.187	110.674	99.0154	14.5241	79.814	97.6303	83.8776	86.1765	95.594	81.5385	98.7819	91.9837	7.8798	81.6391	80.0131	64.9029	81.8502	78.0767	98.9677	112.113	109.128	102.245	106.063	125.898	81.5159	115.966	103.653		32.8727	75.5743	66.08	55.2218	65.8701	66.1653	64.1108	59.7609	54.1735	52.805	74.7976	62.8155	61.6689	64.5598	65.4675	57.5867
10		37.3529	41.4664	48.3437	50.2328	72.3631	70.9408	70.1008	12.6771	68.6857	69.6541	58.7978	57.1684	64.4135	62.6028	68.1329	64.6074	5.40976	54.3084	56.4344	46.991	60.1518	53.8929	63.8216	84.1682	78.0851	67.7809	76.4587	87.3859	53.6082	83.1282	67.9924		37.3529	54.7918	46.2088	44.4958	50.8858	50.4966	49.3028	42.377	41.6077	40.6478	54.7299	44.9573	49.4775	47.1563	49.0886	43.0469
ug protein plate 2		41.9443	29.9186	31.4097	36.5106	27.773	18.8467	4.57524	-4.16115	10.4842	15.6954	21.442	6.56266	9.58807	27.5358	10.2768	10.4123	1.79041	26.1677	48.5072	25.2845	28.7401	23.8467	6.74673	8.04029	8.28369	8.27567	7.71624	14.1266	5.09769	9.03766	3.8186		41.9443	3.53327	5.64111	3.65226	11.6851	10.8217	10.7605	10.2706	8.11093	12.7176	10.6495	6.55408	3.9768	9.00452	5.21189	4.36437
10		46.4273	21.2855	25.2791	29.3192	26.518	18.4502	6.83383	-0.097525	12.7878	15.6831	18.0302	9.14204	9.36517	21.9851	11.1928	10.8026	1.20595	25.3196	40.4215	23.3841	26.3096	26.488	8.37372	10.0976	11.8788	8.80921	5.00066	12.6562	6.12901	9.76039	6.29724		46.4273	9.39184	7.83864	8.84996	8.50016	9.43585	8.60255	8.12517	7.79213	8.80221	10.743	8.7165	9.46924	10.73	9.04196	8.08642
		50.9169	17.0478	22.391	25.0311	25.2528	19.3088	12.3577	1.53223	13.2682	16.1996	18.3343	9.35605	10.0963	20.8236	12.2322	10.9337	1.30433	23.476	36.7393	21.1442	24.4183	23.8922	9.03414	9.68571	12.8936	9.60542	6.61323	13.6539	6.86776	10.3553	8.03824		50.9169	9.82765	8.00023	9.39419	8.72029	10.0051	9.79745	8.85054	8.04907	8.66804	12.1912	8.47065	9.23933	10.8122	8.69403	7.36538
Modifications/ omitions		Time (minutes)	OM Sample 1			OM Sample 2			OM Sample 3			OM Sample 4			OM Sample 5			OM Sample 6			OM Sample 7			OM Sample 8			OM Sample 9			OM Sample 10				Time (minutes)	YM Sample 1			YM Sample 2			YM Sample 3			YM Sample 4			YM Sample 5
		1.30873	2.62929	2.11037	0.693763	-6.72849	1.73601	-0.826635	0.951898	3.19294	0.989575	1.44775	-1.19119	2.15804	3.39806	0.583999	2.76404	1.96112	1.34884	2.85857	2.69126	3.11957	1.37101	3.85117	2.51146	2.1154	2.02113	1.69914	3.80697	1.11285	1.67995	0.518167		1.30873	1.44072	1.10616	1.28099	1.02983	0.908172	1.15458	0.917567	1.02039	3.73699	0.521932	0.078982	-0.655255	0.927693	1.21582	0.389767
		5.78472	1.47418	1.15256	0.821144	-6.84051	1.50476	-0.022009	0.270797	-10.407	0.306236	0.811818	-0.389106	1.21618	2.00589	-0.230963	1.23583	0.87278	1.04452	1.32449	1.47695	-0.067164	0.898716	1.18078	2.08727	-1.95616	3.33438	1.37256	3.11135	0.70628	1.34068	-0.698122		5.78472	0.736053	-0.185142	0.475844	-0.033479	0.068023	0.659517	0.133876	-2.38434	2.11125	-0.080125	-0.191548	-0.66843	0.493335	0.146363	0.593558
		10.2612	-5.96819	1.14279	0.725671	-7.3727	0.685439	0.372863	0.165158	-6.70835	0.792942	0.771264	0.002686	1.05901	2.02764	0.448678	1.22163	0.937884	1.25153	1.32171	1.24159	0.666124	0.913757	1.91297	2.00658	2.68283	1.84288	0.491384	2.61525	0.781387	1.26523	-0.468496		10.2612	0.777137	0.493044	1.07968	-0.032763	0.266703	0.419688	0.201643	0.311399	1.88306	-0.656721	-0.930339	0.468668	0.524965	-0.069157	-0.2307
		14.8357	-0.115687	0.519414	0.71833	-5.70007	1.39972	0.965097	0.916275	-1.48306	1.18185	0.814734	-0.159914	1.15861	2.8547	0.978644	57.9562	1.70414	2.41285	18.1723	1.59932	2.46374	1.42986	30.5664	3.04025	3.65174	4.90388	48.3211	2.17561	1.57217	3.77411	0.969153		14.8357	0.994684	0.262124	1.2673	1.10504	0.07728	-0.977074	1.10786	0.436985	2.64867	-0.130528	0.821111	0.164355	-0.55284	0.142252	1.14677
		19.3106	0.344041	1.3624	1.5375	-4.32564	1.66422	1.35031	1.11868	0.804453	1.09696	1.48217	0.490154	1.4198	2.46731	1.10456	31.054	1.25591	1.76601	7.53288	1.06294	1.05079	1.47292	15.815	1.5785	1.36683	2.57721	23.3201	2.1028	0.390901	1.63901	-1.06032		19.3106	1.23246	0.920888	0.280464	1.10016	1.37467	0.241809	0.984264	0.247184	2.20464	0.504049	1.00419	0.154683	0.299214	0.457987	0.896404
		23.8012	0.66709	1.69594	1.69575	-4.2778	1.8047	1.72901	0.931749	2.33171	1.41976	0.94813	0.13355	0.770934	2.03219	0.700194	24.0686	1.18524	-0.515281	4.09089	0.252234	0.450451	1.85469	16.6145	6.50863	6.5519	8.583	20.9895	7.32274	6.34243	6.91284	4.90109		23.8012	0.911509	1.04278	0.477925	0.482233	0.852175	0.226443	0.481713	0.232601	1.60527	0.478669	0.721199	-0.077369	0.702291	-0.155734	0.794116
		28.3863	140.546	166.64	167.218	241.234	234.925	169.885	5.87832	171.817	190.084	220.525	173.861	171.78	157.184	219.817	168.753	13.3154	191.81	174.492	133.509	177.749	164.632	206.568	211.62	232.485	209.569	195.201	258.638	194.23	226.64	224.474		28.3863	157.236	156.705	135.763	144.885	141.066	145.667	131.306	107.095	112.43	157.526	129.742	135.149	125.066	94.0183	113.503
		32.8727	70.3153	73.9651	79.6306	106.187	110.674	99.0154	14.5241	79.814	97.6303	83.8776	86.1765	95.594	81.5385	98.7819	91.9837	7.8798	81.6391	80.0131	64.9029	81.8502	78.0767	98.9677	112.113	109.128	102.245	106.063	125.898	81.5159	115.966	103.653		32.8727	75.5743	66.08	55.2218	65.8701	66.1653	64.1108	59.7609	54.1735	52.805	74.7976	62.8155	61.6689	64.5598	65.4675	57.5867
		37.3529	41.4664	48.3437	50.2328	72.3631	70.9408	70.1008	12.6771	68.6857	69.6541	58.7978	57.1684	64.4135	62.6028	68.1329	64.6074	5.40976	54.3084	56.4344	46.991	60.1518	53.8929	63.8216	84.1682	78.0851	67.7809	76.4587	87.3859	53.6082	83.1282	67.9924		37.3529	54.7918	46.2088	44.4958	50.8858	50.4966	49.3028	42.377	41.6077	40.6478	54.7299	44.9573	49.4775	47.1563	49.0886	43.0469
		41.9443	29.9186	31.4097	36.5106	27.773	18.8467	4.57524	-4.16115	10.4842	15.6954	21.442	6.56266	9.58807	27.5358	10.2768	10.4123	1.79041	26.1677	48.5072	25.2845	28.7401	23.8467	6.74673	8.04029	8.28369	8.27567	7.71624	14.1266	5.09769	9.03766	3.8186		41.9443	3.53327	5.64111	3.65226	11.6851	10.8217	10.7605	10.2706	8.11093	12.7176	10.6495	6.55408	3.9768	9.00452	5.21189	4.36437
		46.4273	21.2855	25.2791	29.3192	26.518	18.4502	6.83383	-0.097525	12.7878	15.6831	18.0302	9.14204	9.36517	21.9851	11.1928	10.8026	1.20595	25.3196	40.4215	23.3841	26.3096	26.488	8.37372	10.0976	11.8788	8.80921	5.00066	12.6562	6.12901	9.76039	6.29724		46.4273	9.39184	7.83864	8.84996	8.50016	9.43585	8.60255	8.12517	7.79213	8.80221	10.743	8.7165	9.46924	10.73	9.04196	8.08642
		50.9169	17.0478	22.391	25.0311	25.2528	19.3088	12.3577	1.53223	13.2682	16.1996	18.3343	9.35605	10.0963	20.8236	12.2322	10.9337	1.30433	23.476	36.7393	21.1442	24.4183	23.8922	9.03414	9.68571	12.8936	9.60542	6.61323	13.6539	6.86776	10.3553	8.03824		50.9169	9.82765	8.00023	9.39419	8.72029	10.0051	9.79745	8.85054	8.04907	8.66804	12.1912	8.47065	9.23933	10.8122	8.69403	7.36538
For avg traces		Time (minutes)	Sample 1	Sample 2	Sample 3	Sample 4	Sample 5	Sample 6	Sample 7	Sample 8	Sample 9	Sample 10																						Time (minutes)	Sample 1	Sample 2	Sample 3	Sample 4	Sample 5	Sample 6	Sample 7	Sample 8	Sample 9	Sample 10
PER WELL		1.30873	1.81114	-1.9397	1.71147	0.804868	2.2487	2.05618	2.39394	2.82601	2.50908	1.10365																						1.30873	1.27596	1.03086	1.89165	-0.0181137	0.844428	1.51585	1.07065	3.87472	3.21666	2.02512
		5.78472	1.14929	-1.78592	-3.27665	0.546298	1.00359	1.0806	0.769502	0.437297	2.6061	0.449612																						5.78472	0.342252	0.231354	-0.0464017	-0.313368	0.411085	-0.307437	-0.00721067	2.19743	2.2472	1.39418
		10.2612	-1.36658	-2.1048	-1.91675	0.610986	1.23265	1.17037	0.940491	2.2008	1.64984	0.526041																						10.2612	0.783287	0.217876	0.7987	-0.372797	0.075036	-0.208777	0.473977	1.5531	-0.824076	1.68438
		14.8357	0.374019	-1.11175	0.205021	0.604477	20.5965	7.42977	1.83097	12.4194	18.4669	2.10515																						14.8357	0.841368	0.0684143	1.39784	0.284979	0.245394	0.175083	0.801594	-6.62488	1.18614	24.0325
		19.3106	1.08131	-0.437035	1.0067	1.13071	11.542	3.51827	1.19555	6.25343	9.33336	0.323197																						19.3106	0.811271	0.905545	1.14536	0.554308	0.551202	-0.0435537	1.05229	0.879369	4.80784	13.6154
		23.8012	1.35293	-0.248028	1.56107	0.617538	8.93366	1.58695	0.852458	9.89167	12.2984	6.05212																						23.8012	0.810739	0.520284	0.773195	0.374166	0.446891	0.108245	0.972576	6.39254	3.71532	15.1521
		28.3863	158.135	215.348	122.593	188.722	181.918	126.539	158.63	216.891	221.136	215.115																						28.3863	149.901	143.873	116.944	140.805	110.863	210.595	199.589	-4.90248	229.714	223.354
		32.8727	74.637	105.292	63.9895	88.5494	90.7681	56.5107	74.9433	106.736	111.402	100.378																						32.8727	65.6254	65.382	55.5798	66.4273	62.538	111.006	108.309	-1.43616	115.393	106.499
		37.3529	46.6809	71.1349	50.339	60.1265	65.1144	38.7175	53.6786	75.3583	77.2085	68.2429																						37.3529	48.4988	50.2284	41.5441	49.7216	46.4306	79.4275	76.3775	5.50404	82.1962	72.2865
		41.9443	32.613	17.065	7.33948	12.5309	16.0749	25.4884	25.9571	7.69024	10.0395	5.98465																						41.9443	4.27555	11.0891	10.3664	7.06014	6.19359	45.9539	15.0918	-1.01604	16.2199	4.79256
		46.4273	25.2946	17.2673	9.45779	12.1791	14.6601	22.3157	25.3939	10.1167	8.82203	7.39555																						46.4273	8.69348	8.84619	8.23984	9.64292	9.28614	37.6643	14.1762	4.27885	16.7113	9.4379
		50.9169	21.49	18.9731	10.3333	12.5956	14.6632	20.5066	23.1516	10.5378	9.95751	8.42044																						50.9169	9.07402	9.50762	8.52255	9.96705	8.9572	33.216	15.1328	3.84436	16.6292	10.6423
Step Averages raw		Time (minutes)	Sample 1	Sample 2	Sample 3	Sample 4	Sample 5	Sample 6	Sample 7	Sample 8	Sample 9	Sample 10																						Time (minutes)	Sample 1	Sample 2	Sample 3	Sample 4	Sample 5	Sample 6	Sample 7	Sample 8	Sample 9	Sample 10
		Baseline Average	0.531287	-1.94347	-1.16064	0.654051	1.49498	1.43572	1.36798	1.82137	2.255	0.693102																						Baseline Average	0.800499	0.493364	0.881316	-0.23476	0.443517	0.333211	0.512473	2.54175	1.54659	1.70123
		AA and Rot av	0.936087	-0.598938	0.924263	0.784242	13.6907	4.17833	1.29299	9.52152	13.3662	2.82682																						AA and Rot av	0.821126	0.498081	1.10547	0.404485	0.414495	0.0799249	0.942152	0.215678	3.23643	17.6
		ATP & FCCP	93.1509	130.592	78.9738	112.466	112.6	73.9224	95.7507	132.995	136.582	127.912																						ATP & FCCP	88.0085	86.4944	71.3559	85.6515	73.2771	133.676	128.092	-0.2782	142.434	134.046
		Oligo	26.4659	17.7685	9.04354	12.4352	15.1327	22.7702	24.8342	9.44825	9.60635	7.26688																						Oligo	7.34768	9.81431	9.04292	8.89004	8.14564	38.9447	14.8003	2.36906	16.5201	8.29092
For avg traces		ug protein	Sample 1	Sample 2	Sample 3	Sample 4	Sample 5	Sample 6	Sample 7	Sample 8	Sample 9	Sample 10																						ug protein	Sample 1	Sample 2	Sample 3	Sample 4	Sample 5	Sample 6	Sample 7	Sample 8	Sample 9	Sample 10
NORMALIZED to ug pro
		Time (minutes)	Sample 1	Sample 2	Sample 3	Sample 4	Sample 5	Sample 6	Sample 7	Sample 8	Sample 9	Sample 10																						Time (minutes)	Sample 1	Sample 2	Sample 3	Sample 4	Sample 5	Sample 6	Sample 7	Sample 8	Sample 9	Sample 10
		1.30873	0.181114	-0.19397	0.171147	0.0804868	0.22487	0.205618	0.239394	0.282601	0.250908	0.110365																						1.30873	0.127596	0.103086	0.189165	-0.00181137	0.0844428	0.151585	0.107065	0.387472	0.321666	0.202512
		5.78472	0.114929	-0.178592	-0.327665	0.0546298	0.100359	0.10806	0.0769502	0.0437297	0.26061	0.0449612																						5.78472	0.0342252	0.0231354	-0.00464017	-0.0313368	0.0411085	-0.0307437	-0.000721067	0.219743	0.22472	0.139418
		10.2612	-0.136658	-0.21048	-0.191675	0.0610986	0.123265	0.117037	0.0940491	0.22008	0.164984	0.0526041																						10.2612	0.0783287	0.0217876	0.07987	-0.0372797	0.0075036	-0.0208777	0.0473977	0.15531	-0.0824076	0.168438
		14.8357	0.0374019	-0.111175	0.0205021	0.0604477	2.05965	0.742977	0.183097	1.24194	1.84669	0.210515																						14.8357	0.0841368	0.00684143	0.139784	0.0284979	0.0245394	0.0175083	0.0801594	-0.662488	0.118614	2.40325
		19.3106	0.108131	-0.0437035	0.10067	0.113071	1.1542	0.351827	0.119555	0.625343	0.933336	0.0323197																						19.3106	0.0811271	0.0905545	0.114536	0.0554308	0.0551202	-0.00435537	0.105229	0.0879369	0.480784	1.36154
		23.8012	0.135293	-0.0248028	0.156107	0.0617538	0.893366	0.158695	0.0852458	0.989167	1.22984	0.605212																						23.8012	0.0810739	0.0520284	0.0773195	0.0374166	0.0446891	0.0108245	0.0972576	0.639254	0.371532	1.51521
		28.3863	15.8135	21.5348	12.2593	18.8722	18.1918	12.6539	15.863	21.6891	22.1136	21.5115																						28.3863	14.9901	14.3873	11.6944	14.0805	11.0863	21.0595	19.9589	-0.490248	22.9714	22.3354
		32.8727	7.4637	10.5292	6.39895	8.85494	9.07681	5.65107	7.49433	10.6736	11.1402	10.0378																						32.8727	6.56254	6.5382	5.55798	6.64273	6.2538	11.1006	10.8309	-0.143616	11.5393	10.6499
		37.3529	4.66809	7.11349	5.0339	6.01265	6.51144	3.87175	5.36786	7.53583	7.72085	6.82429																						37.3529	4.84988	5.02284	4.15441	4.97216	4.64306	7.94275	7.63775	0.550404	8.21962	7.22865
		41.9443	3.2613	1.7065	0.733948	1.25309	1.60749	2.54884	2.59571	0.769024	1.00395	0.598465																						41.9443	0.427555	1.10891	1.03664	0.706014	0.619359	4.59539	1.50918	-0.101604	1.62199	0.479256
		46.4273	2.52946	1.72673	0.945779	1.21791	1.46601	2.23157	2.53939	1.01167	0.882203	0.739555																						46.4273	0.869348	0.884619	0.823984	0.964292	0.928614	3.76643	1.41762	0.427885	1.67113	0.94379
		50.9169	2.149	1.89731	1.03333	1.25956	1.46632	2.05066	2.31516	1.05378	0.995751	0.842044																						50.9169	0.907402	0.950762	0.852255	0.996705	0.89572	3.3216	1.51328	0.384436	1.66292	1.06423
For Step average		Time (minutes)	Sample 1	Sample 2	Sample 3	Sample 4	Sample 5	Sample 6	Sample 7	Sample 8	Sample 9	Sample 10																						Time (minutes)	Sample 1	Sample 2	Sample 3	Sample 4	Sample 5	Sample 6	Sample 7	Sample 8	Sample 9	Sample 10
NORMALIZED to ug pro		Baseline Average	0.0531287	-0.194347	-0.116064	0.0654051	0.149498	0.143572	0.136798	0.182137	0.2255	0.0693102																						Baseline Average	0.0800499	0.0493364	0.0881316	-0.023476	0.0443517	0.0333211	0.0512473	0.254175	0.154659	0.170123
		AA and Rot av	0.0936087	-0.0598938	0.0924263	0.0784242	1.36907	0.417833	0.129299	0.952152	1.33662	0.282682																						AA and Rot av	0.0821126	0.0498081	0.110547	0.0404485	0.0414495	0.00799249	0.0942152	0.0215678	0.323643	1.76
		ATP & FCCP	9.31509	13.0592	7.89738	11.2466	11.26	7.39224	9.57507	13.2995	13.6582	12.7912																						ATP & FCCP	8.80085	8.64944	7.13559	8.56515	7.32771	13.3676	12.8092	-0.02782	14.2434	13.4046
		Oligo	2.64659	1.77685	0.904354	1.24352	1.51327	2.27702	2.48342	0.944825	0.960635	0.726688																						Oligo	0.734768	0.981431	0.904292	0.889004	0.814564	3.89447	1.48003	0.236906	1.65201	0.829092
For avg traces		Predicted MTDR/ well	Sample 1	Sample 2	Sample 3	Sample 4	Sample 5	Sample 6	Sample 7	Sample 8	Sample 9	Sample 10																						Predicted MTDR/ well	Sample 1	Sample 2	Sample 3	Sample 4	Sample 5	Sample 6	Sample 7	Sample 8	Sample 9	Sample 10
NORMALIZED to MITO CONTENT			13189	10599	12263.2	10557	15236.4	15977.6	13305	14587	13036.8	15751																							31987.6	20509.4	18418.2	16073.4	17643.2	21597	23605		19396.2	23994.8
		Time (minutes)	Sample 1	Sample 2	Sample 3	Sample 4	Sample 5	Sample 6	Sample 7	Sample 8	Sample 9	Sample 10																						Time (minutes)	Sample 1	Sample 2	Sample 3	Sample 4	Sample 5	Sample 6	Sample 7	Sample 8	Sample 9	Sample 10
		1.30873	0.000137322	-0.000183008	0.000139562	7.62403e-05	0.000147587	0.000128691	0.000179928	0.000193735	0.000192461	7.00688e-05																						1.30873	3.98892e-05	5.02629e-05	0.000102706	-1.12693e-06	4.78614e-05	7.01878e-05	4.5357e-05	#DIV/0!	0.00016584	8.43984e-05
		5.78472	8.71404e-05	-0.000168499	-0.000267193	5.17475e-05	6.58677e-05	6.76321e-05	5.78356e-05	2.99785e-05	0.000199903	2.8545e-05																						5.78472	1.06995e-05	1.12804e-05	-2.51934e-06	-1.9496e-05	2.32999e-05	-1.42352e-05	-3.05472e-07	#DIV/0!	0.000115858	5.81033e-05
		10.2612	-0.000103615	-0.000198585	-0.000156301	5.78749e-05	8.09017e-05	7.32509e-05	7.0687e-05	0.000150874	0.000126552	3.33973e-05																						10.2612	2.44872e-05	1.06232e-05	4.33647e-05	-2.31934e-05	4.25297e-06	-9.66693e-06	2.00795e-05	#DIV/0!	-4.24864e-05	7.01977e-05
		14.8357	2.83584e-05	-0.000104892	1.67184e-05	5.72584e-05	0.0013518	0.000465011	0.000137615	0.000851405	0.00141652	0.000133652																						14.8357	2.63029e-05	3.33575e-06	7.58945e-05	1.77299e-05	1.39087e-05	8.10684e-06	3.39587e-05	#DIV/0!	6.11531e-05	0.00100157
		19.3106	8.1986e-05	-4.12336e-05	8.20909e-05	0.000107105	0.000757525	0.0002202	8.98571e-05	0.000428699	0.000715924	2.05191e-05																						19.3106	2.53621e-05	4.41527e-05	6.21864e-05	3.44861e-05	3.12416e-05	-2.01665e-06	4.45789e-05	#DIV/0!	0.000247875	0.000567431
		23.8012	0.00010258	-2.34011e-05	0.000127297	5.84956e-05	0.000586337	9.93234e-05	6.40705e-05	0.000678116	0.000943362	0.000384237																						23.8012	2.53454e-05	2.53681e-05	4.19799e-05	2.32786e-05	2.53294e-05	5.01204e-06	4.12021e-05	#DIV/0!	0.000191549	0.000631475
		28.3863	0.0119899	0.0203177	0.00999683	0.0178765	0.0119397	0.00791978	0.0119226	0.0148688	0.0169625	0.0136572																						28.3863	0.00468623	0.00701496	0.00634937	0.00876016	0.00628359	0.00975114	0.00845538	#DIV/0!	0.0118432	0.00930845
		32.8727	0.00565904	0.00993415	0.00521801	0.00838774	0.00595732	0.00353687	0.00563271	0.0073172	0.00854519	0.00637283																						32.8727	0.00205159	0.00318791	0.00301766	0.00413275	0.0035446	0.00513987	0.00458839	#DIV/0!	0.00594926	0.0044384
		37.3529	0.00353938	0.00671147	0.00410488	0.00569542	0.00427361	0.00242324	0.00403447	0.00516613	0.00592235	0.00433261																						37.3529	0.00151618	0.00244904	0.0022556	0.00309341	0.00263164	0.00367771	0.00323565	#DIV/0!	0.00423775	0.00301259
		41.9443	0.00247274	0.00161006	0.000598497	0.00118698	0.00105504	0.00159526	0.00195093	0.000527198	0.000770089	0.000379954																						41.9443	0.000133663	0.000540684	0.000562833	0.000439244	0.000351047	0.00212779	0.00063935	#DIV/0!	0.000836239	0.000199733
		46.4273	0.00191786	0.00162915	0.000771234	0.00115365	0.000962179	0.00139668	0.0019086	0.000693542	0.000676702	0.000469529																						46.4273	0.000271776	0.000431323	0.000447375	0.00059993	0.00052633	0.00174396	0.00060056	#DIV/0!	0.000861575	0.000393331
		50.9169	0.00162938	0.00179009	0.00084263	0.0011931	0.000962377	0.00128346	0.00174006	0.000722411	0.0007638	0.000534597																						50.9169	0.000283673	0.000463574	0.000462724	0.000620096	0.000507685	0.00153799	0.000641085	#DIV/0!	0.000857345	0.000443525
For complex average NORMALIZED to MITO CONTENT		Time (minutes)	Sample 1	Sample 2	Sample 3	Sample 4	Sample 5	Sample 6	Sample 7	Sample 8	Sample 9	Sample 10																						Time (minutes)	Sample 1	Sample 2	Sample 3	Sample 4	Sample 5	Sample 6	Sample 7	Sample 8	Sample 9	Sample 10
		Baseline Average	4.02826e-05	-0.000183364	-9.46442e-05	6.19542e-05	9.81189e-05	8.98581e-05	0.000102817	0.000124862	0.000172972	4.40037e-05																						Baseline Average	2.50253e-05	2.40555e-05	4.78503e-05	-1.46055e-05	2.51381e-05	1.54286e-05	2.17104e-05	#DIV/0!	7.97369e-05	7.08998e-05
		AA and Rot av	7.09748e-05	-5.65089e-05	7.53689e-05	7.42864e-05	0.000898552	0.000261512	9.7181e-05	0.00065274	0.00102527	0.000179469																						AA and Rot av	2.56701e-05	2.42855e-05	6.00203e-05	2.51648e-05	2.34932e-05	3.70074e-06	3.99132e-05	#DIV/0!	0.000166859	0.000733493
		ATP & FCCP	0.00706277	0.0123211	0.00643991	0.0106532	0.0073902	0.00462663	0.0071966	0.00911737	0.0104767	0.00812088																						ATP & FCCP	0.00275133	0.0042173	0.00387421	0.00532877	0.00415328	0.00618957	0.00542647	#DIV/0!	0.00734341	0.00558648
		Oligo	0.00200666	0.00167643	0.000737453	0.00117791	0.000993197	0.00142513	0.00186653	0.000647717	0.000736864	0.00046136																						Oligo	0.000229704	0.000478527	0.000490977	0.00055309	0.000461687	0.00180325	0.000626998	#DIV/0!	0.00085172	0.00034553
		Sensitive	0.00505611	0.0106447	0.00570245	0.00947531	0.00639701	0.0032015	0.00533006	0.00846966	0.0097398	0.00765952																						Sensitive	0.00252163	0.00373878	0.00338323	0.00477568	0.00369159	0.00438633	0.00479947	#DIV/0!	0.00649169	0.00524095
[truncated: 77 more columns]

## Sheet: Gastroc
Both Sides- Entire		Time (minutes)	OM Sample 1			OM Sample 2			OM Sample 3			OM Sample 4			OM Sample 5			OM Sample 6			OM Sample 7			OM Sample 8			OM Sample 9			OM Sample 10				Time (minutes)	YM Sample 1			YM Sample 2			YM Sample 3			YM Sample 4			YM Sample 5
		1.30873	25.3686	24.3231	26.1675	24.1914	24.5136	25.1026	24.9242	23.879	25.765	25.4387	24.0945	24.1371	21.768	23.749	25.7437	25.3052	27.3516	26.4852	25.0351	26.5319	24.099	0.785317	2.17135	1.49509	-4.32693	-0.25681	-2.86672	2.67701	-1.41308	-3.47272		1.30873	26.6421	25.6986	26.0953	22.979	26.1132	24.5915	25.9051	25.777	25.1032	24.9157	22.3497	25.407	26.4156	24.9366	26.0219
		5.78472	4.36979	3.29158	2.09833	3.58725	3.68939	4.26634	3.73245	3.5524	4.34556	4.00617	2.98256	3.33775	1.29564	3.03887	3.14042	4.75683	4.84244	3.86878	3.83946	4.89875	3.79097	0.699731	1.51598	1.75071	-4.18592	0.159948	-4.11728	2.4042	-0.118251	-1.48286		5.78472	5.00555	4.60524	4.43053	2.63408	4.79863	3.79376	4.9551	4.77729	3.98291	3.83386	1.81194	4.23344	5.22373	3.89881	5.02578
		10.2612	1.60465	1.27171	1.12245	1.69834	1.70141	2.28128	1.25291	1.45583	1.82426	1.75278	0.727136	1.31674	-0.522153	1.09705	1.27096	2.56609	2.4991	2.06822	1.28716	2.68542	1.68604	0.243427	1.02681	1.54829	-4.15755	0.596564	-3.30698	1.95252	0.225331	-1.76391		10.2612	2.40084	2.2235	1.96806	0.348398	2.29754	-1.63306	2.06233	2.23133	2.0661	1.48002	0.04073	1.52702	2.38375	1.41063	2.34842
		14.8357	15.5853	3.36096	1.53345	3.25553	3.56596	4.03628	2.9265	2.88065	3.48985	3.2257	1.75833	2.19139	1.65543	2.77349	3.22022	4.26947	1.03113	3.81151	3.4104	4.2712	2.31034	-0.486494	0.73185	1.07129	-5.06062	0.948658	-1.3669	2.31315	1.06313	-0.812199		14.8357	4.05115	3.74437	3.41639	2.47003	4.00858	1.41193	3.94865	3.77695	3.55813	3.33156	2.35671	3.3584	3.94717	3.59594	4.09656
		19.3106	8.47415	3.06684	2.40361	2.79436	2.61648	3.46757	2.65547	3.13692	3.38124	3.13055	1.66081	2.47729	1.67691	2.6298	3.08722	3.85149	1.42	3.22195	3.00529	3.80034	2.53031	0.611826	1.9077	2.11195	-4.21398	1.22896	0.632959	2.53609	1.37669	-0.213803		19.3106	3.45636	3.71155	3.10263	2.29498	4.03869	3.61063	3.88885	3.6208	3.34419	2.9801	1.87848	2.97388	3.52595	2.98666	2.93235
		23.8012	5.69437	1.36656	0.992944	1.43407	1.12264	1.38165	0.869368	1.37745	1.62031	1.321	0.533313	0.934642	0.474866	0.745199	1.45867	2.10138	0.275279	1.82062	1.25325	1.69663	1.00903	1.00204	1.86335	2.07538	-3.52876	1.70697	1.1272	2.24131	1.29618	0.240993		23.8012	2.02359	2.15933	1.50451	0.87208	1.85587	1.89625	1.67113	1.54764	1.18152	1.44895	0.422799	1.49666	1.97666	1.31619	1.37619
		28.3863	44.5219	56.5556	40.6128	-6.91652	18.3323	28.8829	5.74756	8.82658	57.8962	15.1456	0.3068	32.0504	-16.0863	-0.748094	4.1283	14.094	2.48653	8.9321	-7.17326	37.6887	104.179	40.6807	64.7312	86.9185	75.9265	13.0509	43.3858	71.0545	29.4511	10.0144		28.3863	27.4215	35.6808	51.1047	28.7712	20.0714	17.1457	53.6341	58.1199	49.134	55.5299	41.2066	59.3162	16.3897	14.2917	59.9604
ug protein/well		32.8727	41.1959	48.8975	30.229	-7.83026	4.65204	17.3231	-0.333914	7.1481	49.7809	5.52226	8.67683	18.1405	-12.9678	-0.993143	-0.31031	6.94068	-4.8609	-0.433889	-6.65489	31.0348	74.5622	40.8349	51.2806	52.8397	48.8527	22.8633	37.7497	51.8072	34.8853	24.9525		32.8727	32.8761	36.9382	40.0164	22.9207	18.5167	3.43562	39.0617	48.6668	50.349	45.7951	42.5154	44.2858	6.65933	10.6164	56.0836
10		37.3529	40.2809	48.6452	29.7994	-6.77096	7.3648	16.576	0.299021	5.86133	44.6335	3.65944	4.35261	10.869	-9.17925	-0.344244	0.261991	7.45254	-5.30578	-0.615087	-7.10381	32.6074	65.414	30.9635	43.6936	34.7807	32.211	15.75	26.7448	33.1791	24.1781	16.7876		37.3529	34.313	34.8783	38.6863	24.4729	21.0581	2.69465	38.8829	53.3785	49.4743	43.9811	41.2936	41.483	8.14576	13.8032	58.1987
ug protein plate 2		41.9443	3.9255	2.16391	3.55232	-3.43494	-0.347407	5.62393	-0.071355	6.82783	3.8077	3.26771	2.25599	3.25412	-4.40238	-0.535054	0.516124	2.35264	-2.84091	1.81471	-2.69344	4.40245	6.67361	-15.2192	-3.40721	5.00768	-5.32508	-9.89849	-2.93755	4.14986	-6.796	-11.2578		41.9443	4.68345	2.67689	4.18046	0.713817	0.244544	5.07088	4.7465	7.31763	4.90278	6.41263	12.2162	3.5107	9.61309	10.7861	5.13707
10		46.4273	4.95762	5.97288	4.60335	-0.935678	2.92674	3.84699	0.413755	7.31683	7.35702	2.26071	-3.89528	4.93801	-4.16897	0.361012	2.01621	1.92362	-0.352982	1.67769	-0.296964	4.55045	6.69488	-0.418249	2.8633	1.18296	0.579394	-0.572563	2.97237	3.76982	0.821951	-3.91746		46.4273	5.43761	4.19652	6.47616	3.87628	1.8811	5.48956	4.9127	7.10273	4.89278	4.23086	17.9482	6.23517	6.89972	8.3811	6.29084
		50.9169	5.42552	6.26258	2.77577	-0.985523	2.43439	3.54092	0.467164	6.51351	6.76319	1.76945	3.05281	4.14616	-1.8508	1.82626	2.52841	1.94629	-0.061165	1.72481	-0.206759	4.18014	6.81213	2.62854	5.26758	1.61685	0.943395	2.16161	4.595	3.69184	2.69119	-0.160529		50.9169	5.0785	4.1671	5.27054	3.38749	3.01889	5.30775	4.9755	6.20684	5.37775	4.83086	16.8283	6.10381	5.91214	7.21238	5.89031
Modifications/ omitions		Time (minutes)	OM Sample 1			OM Sample 2			OM Sample 3			OM Sample 4			OM Sample 5			OM Sample 6			OM Sample 7			OM Sample 8			OM Sample 9			OM Sample 10				Time (minutes)	YM Sample 1			YM Sample 2			YM Sample 3			YM Sample 4			YM Sample 5
		1.30873	25.3686	24.3231	26.1675	24.1914	24.5136	25.1026	24.9242	23.879	25.765	25.4387	24.0945	24.1371	21.768	23.749	25.7437	25.3052	27.3516	26.4852	25.0351	26.5319	24.099	0.785317	2.17135	1.49509	-4.32693	-0.25681	-2.86672	2.67701	-1.41308	-3.47272		1.30873	26.6421	25.6986	26.0953	22.979	26.1132	24.5915	25.9051	25.777	25.1032	24.9157	22.3497	25.407	26.4156	24.9366	26.0219
		5.78472	4.36979	3.29158	2.09833	3.58725	3.68939	4.26634	3.73245	3.5524	4.34556	4.00617	2.98256	3.33775	1.29564	3.03887	3.14042	4.75683	4.84244	3.86878	3.83946	4.89875	3.79097	0.699731	1.51598	1.75071	-4.18592	0.159948	-4.11728	2.4042	-0.118251	-1.48286		5.78472	5.00555	4.60524	4.43053	2.63408	4.79863	3.79376	4.9551	4.77729	3.98291	3.83386	1.81194	4.23344	5.22373	3.89881	5.02578
		10.2612	1.60465	1.27171	1.12245	1.69834	1.70141	2.28128	1.25291	1.45583	1.82426	1.75278	0.727136	1.31674	-0.522153	1.09705	1.27096	2.56609	2.4991	2.06822	1.28716	2.68542	1.68604	0.243427	1.02681	1.54829	-4.15755	0.596564	-3.30698	1.95252	0.225331	-1.76391		10.2612	2.40084	2.2235	1.96806	0.348398	2.29754	-1.63306	2.06233	2.23133	2.0661	1.48002	0.04073	1.52702	2.38375	1.41063	2.34842
		14.8357	15.5853	3.36096	1.53345	3.25553	3.56596	4.03628	2.9265	2.88065	3.48985	3.2257	1.75833	2.19139	1.65543	2.77349	3.22022	4.26947	1.03113	3.81151	3.4104	4.2712	2.31034	-0.486494	0.73185	1.07129	-5.06062	0.948658	-1.3669	2.31315	1.06313	-0.812199		14.8357	4.05115	3.74437	3.41639	2.47003	4.00858	1.41193	3.94865	3.77695	3.55813	3.33156	2.35671	3.3584	3.94717	3.59594	4.09656
		19.3106	8.47415	3.06684	2.40361	2.79436	2.61648	3.46757	2.65547	3.13692	3.38124	3.13055	1.66081	2.47729	1.67691	2.6298	3.08722	3.85149	1.42	3.22195	3.00529	3.80034	2.53031	0.611826	1.9077	2.11195	-4.21398	1.22896	0.632959	2.53609	1.37669	-0.213803		19.3106	3.45636	3.71155	3.10263	2.29498	4.03869	3.61063	3.88885	3.6208	3.34419	2.9801	1.87848	2.97388	3.52595	2.98666	2.93235
		23.8012	5.69437	1.36656	0.992944	1.43407	1.12264	1.38165	0.869368	1.37745	1.62031	1.321	0.533313	0.934642	0.474866	0.745199	1.45867	2.10138	0.275279	1.82062	1.25325	1.69663	1.00903	1.00204	1.86335	2.07538	-3.52876	1.70697	1.1272	2.24131	1.29618	0.240993		23.8012	2.02359	2.15933	1.50451	0.87208	1.85587	1.89625	1.67113	1.54764	1.18152	1.44895	0.422799	1.49666	1.97666	1.31619	1.37619
		28.3863	44.5219	56.5556	40.6128	-6.91652	18.3323	28.8829	5.74756	8.82658	57.8962	15.1456	0.3068	32.0504	-16.0863	-0.748094	4.1283	14.094	2.48653	8.9321	-7.17326	37.6887	104.179	40.6807	64.7312	86.9185	75.9265	13.0509	43.3858	71.0545	29.4511	10.0144		28.3863	27.4215	35.6808	51.1047	28.7712	20.0714	17.1457	53.6341	58.1199	49.134	55.5299	41.2066	59.3162	16.3897	14.2917	59.9604
		32.8727	41.1959	48.8975	30.229	-7.83026	4.65204	17.3231	-0.333914	7.1481	49.7809	5.52226	8.67683	18.1405	-12.9678	-0.993143	-0.31031	6.94068	-4.8609	-0.433889	-6.65489	31.0348	74.5622	40.8349	51.2806	52.8397	48.8527	22.8633	37.7497	51.8072	34.8853	24.9525		32.8727	32.8761	36.9382	40.0164	22.9207	18.5167	3.43562	39.0617	48.6668	50.349	45.7951	42.5154	44.2858	6.65933	10.6164	56.0836
		37.3529	40.2809	48.6452	29.7994	-6.77096	7.3648	16.576	0.299021	5.86133	44.6335	3.65944	4.35261	10.869	-9.17925	-0.344244	0.261991	7.45254	-5.30578	-0.615087	-7.10381	32.6074	65.414	30.9635	43.6936	34.7807	32.211	15.75	26.7448	33.1791	24.1781	16.7876		37.3529	34.313	34.8783	38.6863	24.4729	21.0581	2.69465	38.8829	53.3785	49.4743	43.9811	41.2936	41.483	8.14576	13.8032	58.1987
		41.9443	3.9255	2.16391	3.55232	-3.43494	-0.347407	5.62393	-0.071355	6.82783	3.8077	3.26771	2.25599	3.25412	-4.40238	-0.535054	0.516124	2.35264	-2.84091	1.81471	-2.69344	4.40245	6.67361	-15.2192	-3.40721	5.00768	-5.32508	-9.89849	-2.93755	4.14986	-6.796	-11.2578		41.9443	4.68345	2.67689	4.18046	0.713817	0.244544	5.07088	4.7465	7.31763	4.90278	6.41263	12.2162	3.5107	9.61309	10.7861	5.13707
		46.4273	4.95762	5.97288	4.60335	-0.935678	2.92674	3.84699	0.413755	7.31683	7.35702	2.26071	-3.89528	4.93801	-4.16897	0.361012	2.01621	1.92362	-0.352982	1.67769	-0.296964	4.55045	6.69488	-0.418249	2.8633	1.18296	0.579394	-0.572563	2.97237	3.76982	0.821951	-3.91746		46.4273	5.43761	4.19652	6.47616	3.87628	1.8811	5.48956	4.9127	7.10273	4.89278	4.23086	17.9482	6.23517	6.89972	8.3811	6.29084
		50.9169	5.42552	6.26258	2.77577	-0.985523	2.43439	3.54092	0.467164	6.51351	6.76319	1.76945	3.05281	4.14616	-1.8508	1.82626	2.52841	1.94629	-0.061165	1.72481	-0.206759	4.18014	6.81213	2.62854	5.26758	1.61685	0.943395	2.16161	4.595	3.69184	2.69119	-0.160529		50.9169	5.0785	4.1671	5.27054	3.38749	3.01889	5.30775	4.9755	6.20684	5.37775	4.83086	16.8283	6.10381	5.91214	7.21238	5.89031
For avg traces		Time (minutes)	Sample 1	Sample 2	Sample 3	Sample 4	Sample 5	Sample 6	Sample 7	Sample 8	Sample 9	Sample 10																						Time (minutes)	Sample 1	Sample 2	Sample 3	Sample 4	Sample 5	Sample 6	Sample 7	Sample 8	Sample 9	Sample 10
PER WELL		1.30873	25.2864	24.6026	24.8561	24.5568	23.7536	26.3806	25.222	1.48392	-2.48349	-0.736263																						1.30873	26.1453	24.5612	25.5951	24.2241	25.7914	23.9411	25.1133	-1.81424	-0.151993	0.347746
		5.78472	3.25323	3.84766	3.8768	3.44216	2.49164	4.48935	4.17639	1.32214	-2.71442	0.267699																						5.78472	4.68044	3.74216	4.57177	3.29308	4.71611	3.3031	3.96017	-0.806632	0.381282	0.673723
		10.2612	1.33294	1.89368	1.511	1.26555	0.615284	2.3778	1.88621	0.939506	-2.28932	0.13798																						10.2612	2.19747	0.337626	2.11992	1.01592	2.0476	1.02836	1.44642	-0.239103	0.44685	0.408233
		14.8357	6.82656	3.61926	3.099	2.39181	2.54971	3.03737	3.33065	0.438881	-1.82629	0.854693																						14.8357	3.73731	2.63018	3.76124	3.01556	3.87989	2.52716	3.22069	3.35623	1.09475	0.609445
		19.3106	4.6482	2.95947	3.05788	2.42288	2.46464	2.83115	3.11198	1.54383	-0.784021	1.23299																						19.3106	3.42351	3.31477	3.61795	2.61082	3.14832	2.56306	3.37946	3.76783	1.51078	1.33113
		23.8012	2.68462	1.31279	1.28904	0.929653	0.892912	1.39909	1.31964	1.64692	-0.231532	1.25949																						23.8012	1.89581	1.5414	1.46677	1.1228	1.55635	0.720297	2.00013	3.1727	1.45669	1.4725
		28.3863	47.2301	13.4329	24.1568	15.8343	-4.23536	8.5042	44.8981	64.1101	44.1211	36.84																						28.3863	38.069	21.9961	53.6293	52.0176	30.214	7.39654	53.4371	43.0283	44.3982	74.3037
		32.8727	40.1075	4.71495	18.865	10.7799	-4.75707	0.548628	32.9807	48.3184	36.4886	37.215																						32.8727	36.6102	14.9577	46.0258	44.1988	24.4531	9.96784	40.668	48.3517	29.8937	56.7684
		37.3529	39.5752	5.72328	16.9313	6.2937	-3.08717	0.510558	30.3059	36.4793	24.9019	24.7149																						37.3529	35.9592	16.0752	47.2452	42.2526	26.7159	8.95429	40.4864	33.1856	23.948	43.7001
		41.9443	3.21391	0.613861	3.52139	2.92594	-1.47377	0.442148	2.79421	-4.53959	-6.0537	-4.63465																						41.9443	3.84693	2.00975	5.65564	7.37984	8.51207	2.31888	7.30794	-6.29056	-2.21617	2.50519
		46.4273	5.17795	1.94602	5.0292	1.10115	-0.597247	1.08278	3.64946	1.20934	0.993066	0.224773																						46.4273	5.3701	3.74898	5.63607	9.47141	7.19056	3.23331	8.95674	0.666351	2.99288	5.57615
		50.9169	4.82129	1.66326	4.58129	2.98947	0.834621	1.20331	3.59517	3.17099	2.56667	2.07417																						50.9169	4.83871	3.90471	5.52003	9.25434	6.33828	3.46293	8.0332	2.5244	4.05749	6.53664
Step Averages raw		Time (minutes)	Sample 1	Sample 2	Sample 3	Sample 4	Sample 5	Sample 6	Sample 7	Sample 8	Sample 9	Sample 10																						Time (minutes)	Sample 1	Sample 2	Sample 3	Sample 4	Sample 5	Sample 6	Sample 7	Sample 8	Sample 9	Sample 10
		Baseline Average	9.95751	10.1146	10.0813	9.75483	8.9535	11.0826	10.4282	1.24852	-2.49574	-0.110195																						Baseline Average	11.0077	9.54701	10.7623	9.51104	10.8517	9.42419	10.1733	-0.953323	0.22538	0.476567
		AA and Rot av	4.7198	2.6305	2.48197	1.91478	1.96909	2.42254	2.58742	1.20988	-0.94728	1.11573																						AA and Rot av	3.01888	2.49545	2.94865	2.24973	2.86152	1.93684	2.86676	3.43225	1.35407	1.13769
		ATP & FCCP	42.3042	7.95704	19.9844	10.9693	-4.02653	3.1878	36.0615	49.6359	35.1705	32.9233																						ATP & FCCP	36.8795	17.6763	48.9668	46.1563	27.1277	8.77289	44.8639	41.5219	32.7466	58.2574
		Oligo	4.40438	1.40771	4.3773	2.33885	-0.412132	0.909412	3.34628	-0.0530873	-0.831323	-0.77857																						Oligo	4.68525	3.22114	5.60391	8.70186	7.34697	3.00504	8.09929	-1.03327	1.6114	4.87266
For avg traces		ug protein	Sample 1	Sample 2	Sample 3	Sample 4	Sample 5	Sample 6	Sample 7	Sample 8	Sample 9	Sample 10																						ug protein	Sample 1	Sample 2	Sample 3	Sample 4	Sample 5	Sample 6	Sample 7	Sample 8	Sample 9	Sample 10
NORMALIZED to ug pro
		Time (minutes)	Sample 1	Sample 2	Sample 3	Sample 4	Sample 5	Sample 6	Sample 7	Sample 8	Sample 9	Sample 10																						Time (minutes)	Sample 1	Sample 2	Sample 3	Sample 4	Sample 5	Sample 6	Sample 7	Sample 8	Sample 9	Sample 10
		1.30873	2.52864	2.46026	2.48561	2.45568	2.37536	2.63806	2.5222	0.148392	-0.248349	-0.0736263																						1.30873	2.61453	2.45612	2.55951	2.42241	2.57914	2.39411	2.51133	-0.181424	-0.0151993	0.0347746
		5.78472	0.325323	0.384766	0.38768	0.344216	0.249164	0.448935	0.417639	0.132214	-0.271442	0.0267699																						5.78472	0.468044	0.374216	0.457177	0.329308	0.471611	0.33031	0.396017	-0.0806632	0.0381282	0.0673723
		10.2612	0.133294	0.189368	0.1511	0.126555	0.0615284	0.23778	0.188621	0.0939506	-0.228932	0.013798																						10.2612	0.219747	0.0337626	0.211992	0.101592	0.20476	0.102836	0.144642	-0.0239103	0.044685	0.0408233
		14.8357	0.682656	0.361926	0.3099	0.239181	0.254971	0.303737	0.333065	0.0438881	-0.182629	0.0854693																						14.8357	0.373731	0.263018	0.376124	0.301556	0.387989	0.252716	0.322069	0.335623	0.109475	0.0609445
		19.3106	0.46482	0.295947	0.305788	0.242288	0.246464	0.283115	0.311198	0.154383	-0.0784021	0.123299																						19.3106	0.342351	0.331477	0.361795	0.261082	0.314832	0.256306	0.337946	0.376783	0.151078	0.133113
		23.8012	0.268462	0.131279	0.128904	0.0929653	0.0892912	0.139909	0.131964	0.164692	-0.0231532	0.125949																						23.8012	0.189581	0.15414	0.146677	0.11228	0.155635	0.0720297	0.200013	0.31727	0.145669	0.147251
		28.3863	4.72301	1.34329	2.41568	1.58343	-0.423536	0.85042	4.48981	6.41101	4.41211	3.684																						28.3863	3.8069	2.19961	5.36293	5.20176	3.0214	0.739654	5.34371	4.30283	4.43982	7.43037
		32.8727	4.01075	0.471495	1.8865	1.07799	-0.475707	0.0548628	3.29807	4.83184	3.64886	3.7215																						32.8727	3.66102	1.49577	4.60258	4.41988	2.44531	0.996784	4.0668	4.83517	2.98937	5.67684
		37.3529	3.95752	0.572328	1.69313	0.62937	-0.308717	0.0510558	3.03059	3.64793	2.49019	2.47149																						37.3529	3.59592	1.60752	4.72452	4.22526	2.67159	0.895429	4.04864	3.31856	2.3948	4.37001
		41.9443	0.321391	0.0613861	0.352139	0.292594	-0.147377	0.0442148	0.279421	-0.453959	-0.60537	-0.463465																						41.9443	0.384693	0.200975	0.565564	0.737984	0.851207	0.231888	0.730794	-0.629056	-0.221617	0.250519
		46.4273	0.517795	0.194602	0.50292	0.110115	-0.0597247	0.108278	0.364946	0.120934	0.0993066	0.0224773																						46.4273	0.53701	0.374898	0.563607	0.947141	0.719056	0.323331	0.895674	0.0666351	0.299288	0.557615
		50.9169	0.482129	0.166326	0.458129	0.298947	0.0834621	0.120331	0.359517	0.317099	0.256667	0.207417																						50.9169	0.483871	0.390471	0.552003	0.925434	0.633828	0.346293	0.80332	0.25244	0.405749	0.653664
For Step average		Time (minutes)	Sample 1	Sample 2	Sample 3	Sample 4	Sample 5	Sample 6	Sample 7	Sample 8	Sample 9	Sample 10																						Time (minutes)	Sample 1	Sample 2	Sample 3	Sample 4	Sample 5	Sample 6	Sample 7	Sample 8	Sample 9	Sample 10
NORMALIZED to ug pro		Baseline Average	0.995751	1.01146	1.00813	0.975483	0.89535	1.10826	1.04282	0.124852	-0.249574	-0.0110195																						Baseline Average	1.10077	0.954701	1.07623	0.951104	1.08517	0.942419	1.01733	-0.0953323	0.022538	0.0476567
		AA and Rot av	0.47198	0.26305	0.248197	0.191478	0.196909	0.242254	0.258742	0.120988	-0.094728	0.111573																						AA and Rot av	0.301888	0.249545	0.294865	0.224973	0.286152	0.193684	0.286676	0.343225	0.135407	0.113769
		ATP & FCCP	4.23042	0.795704	1.99844	1.09693	-0.402653	0.31878	3.60615	4.96359	3.51705	3.29233																						ATP & FCCP	3.68795	1.76763	4.89668	4.61563	2.71277	0.877289	4.48639	4.15219	3.27466	5.82574
		Oligo	0.440438	0.140771	0.43773	0.233885	-0.0412132	0.0909412	0.334628	-0.00530873	-0.0831323	-0.077857																						Oligo	0.468525	0.322114	0.560391	0.870186	0.734697	0.300504	0.809929	-0.103327	0.16114	0.487266
For avg traces		Predicted MTDR/ well	Sample 1	Sample 2	Sample 3	Sample 4	Sample 5	Sample 6	Sample 7	Sample 8	Sample 9	Sample 10																						Predicted MTDR/ well	Sample 1	Sample 2	Sample 3	Sample 4	Sample 5	Sample 6	Sample 7	Sample 8	Sample 9	Sample 10
NORMALIZED to MITO CONTENT			10694.3	8724.7	11239.3	9664.7	11518.9	10182.5	11542.3	10792.9	9041.7	11460.3																							10024.5	9605.1	9574.5	7404.1	8884.1	8045.3	8947.7	6009.1	7926.1	7344.9
		Time (minutes)	Sample 1	Sample 2	Sample 3	Sample 4	Sample 5	Sample 6	Sample 7	Sample 8	Sample 9	Sample 10																						Time (minutes)	Sample 1	Sample 2	Sample 3	Sample 4	Sample 5	Sample 6	Sample 7	Sample 8	Sample 9	Sample 10
		1.30873	0.00236447	0.00281988	0.00221153	0.00254087	0.00206214	0.00259078	0.00218518	0.00013749	-0.00027467	-6.42446e-05																						1.30873	0.00260814	0.0025571	0.00267326	0.00327172	0.00290309	0.00297579	0.00280667	-0.000301915	-1.91763e-05	4.73453e-05
		5.78472	0.000304202	0.000441008	0.000344933	0.000356158	0.000216309	0.000440889	0.000361834	0.000122501	-0.000300211	2.33588e-05																						5.78472	0.0004669	0.000389601	0.000477494	0.000444764	0.000530848	0.000410563	0.000442591	-0.000134235	4.81047e-05	9.17266e-05
		10.2612	0.00012464	0.000217048	0.000134439	0.000130946	5.34152e-05	0.000233518	0.000163417	8.70486e-05	-0.000253196	1.20398e-05																						10.2612	0.00021921	3.51507e-05	0.000221413	0.000137211	0.000230479	0.000127821	0.000161653	-3.97902e-05	5.6377e-05	5.55804e-05
		14.8357	0.000638337	0.000414829	0.000275729	0.000247479	0.00022135	0.000298293	0.00028856	4.06639e-05	-0.000201985	7.45786e-05																						14.8357	0.000372817	0.000273832	0.00039284	0.000407282	0.000436723	0.000314117	0.000359946	0.000558524	0.000138119	8.29752e-05
		19.3106	0.000434643	0.000339206	0.00027207	0.000250694	0.000213965	0.00027804	0.000269616	0.000143041	-8.67117e-05	0.000107588																						19.3106	0.000341514	0.000345105	0.000377873	0.000352618	0.000354377	0.000318578	0.00037769	0.000627021	0.000190609	0.000181232
		23.8012	0.000251033	0.000150468	0.000114691	9.61906e-05	7.75171e-05	0.000137402	0.000114331	0.000152593	-2.56071e-05	0.000109901																						23.8012	0.000189118	0.000160477	0.000153195	0.000151646	0.000175183	8.95302e-05	0.000223536	0.000527982	0.000183784	0.00020048
		28.3863	0.00441638	0.00153964	0.00214931	0.00163836	-0.000367688	0.000835178	0.00388987	0.00594003	0.00487973	0.00321458																						28.3863	0.00379759	0.00229004	0.00560127	0.00702551	0.0034009	0.000919362	0.00597216	0.00716051	0.00560151	0.0101164
		32.8727	0.00375036	0.000540415	0.00167849	0.00111538	-0.00041298	5.38795e-05	0.00285738	0.00447687	0.00403559	0.00324729																						32.8727	0.00365208	0.00155726	0.00480712	0.0059695	0.00275246	0.00123896	0.00454508	0.00804642	0.00377155	0.00772896
		37.3529	0.00370059	0.000655986	0.00150644	0.000651205	-0.000268009	5.01407e-05	0.00262564	0.00337993	0.00275412	0.00215657																						37.3529	0.00358713	0.00167361	0.00493449	0.00570665	0.00300716	0.00111298	0.00452479	0.00552255	0.00302142	0.00594972
		41.9443	0.000300525	7.0359e-05	0.000313311	0.000302745	-0.000127944	4.34224e-05	0.000242084	-0.000420609	-0.000669532	-0.000404409																						41.9443	0.000383753	0.000209238	0.000590698	0.000996724	0.000958124	0.000288227	0.000816739	-0.00104684	-0.000279604	0.000341079
		46.4273	0.000484179	0.000223047	0.000447466	0.000113935	-5.18493e-05	0.000106337	0.000316181	0.000112049	0.000109832	1.96132e-05																						46.4273	0.000535697	0.000390311	0.000588654	0.00127921	0.000809374	0.000401888	0.00100101	0.00011089	0.000377598	0.000759186
		50.9169	0.000450828	0.000190638	0.000407613	0.000309319	7.24567e-05	0.000118174	0.000311478	0.000293803	0.00028387	0.000180987																						50.9169	0.000482689	0.000406524	0.000576535	0.00124989	0.000713441	0.000430429	0.000897795	0.000420095	0.000511915	0.000889957
For complex average NORMALIZED to MITO CONTENT		Time (minutes)	Sample 1	Sample 2	Sample 3	Sample 4	Sample 5	Sample 6	Sample 7	Sample 8	Sample 9	Sample 10																						Time (minutes)	Sample 1	Sample 2	Sample 3	Sample 4	Sample 5	Sample 6	Sample 7	Sample 8	Sample 9	Sample 10
		Baseline Average	0.000931105	0.00115931	0.000896968	0.00100933	0.000777288	0.0010884	0.000903478	0.00011568	-0.000276026	-9.61534e-06																						Baseline Average	0.00109808	0.000993952	0.00112406	0.00128456	0.00122147	0.00117139	0.00113697	-0.000158647	2.84351e-05	6.48841e-05
		AA and Rot av	0.000441338	0.000301501	0.00022083	0.000198121	0.000170944	0.000237912	0.000224169	0.000112099	-0.000104768	9.73558e-05																						AA and Rot av	0.00030115	0.000259805	0.000307969	0.000303849	0.000322094	0.000240742	0.000320391	0.000571176	0.000170837	0.000154896
		ATP & FCCP	0.00395577	0.000912012	0.00177808	0.00113498	-0.000349559	0.000313066	0.00312429	0.00459894	0.00388981	0.00287281																						ATP & FCCP	0.00367893	0.00184031	0.00511429	0.00623388	0.00305351	0.00109044	0.00501401	0.00690983	0.00413149	0.00793168
		Oligo	0.000411844	0.000161348	0.000389463	0.000242	-3.57788e-05	8.93113e-05	0.000289914	-4.91873e-06	-9.19432e-05	-6.79363e-05																						Oligo	0.00046738	0.000335358	0.000585296	0.00117528	0.000826979	0.000373515	0.000905182	-0.000171951	0.000203303	0.000663407
		Sensitive	0.00354393	0.000750664	0.00138862	0.000892984	-0.00031378	0.000223755	0.00283438	0.00460386	0.00398176	0.00294075																						Sensitive	0.00321155	0.00150495	0.004529	0.00505861	0.00222653	0.000716922	0.00410883	0.00708178	0.00392819	0.00726827
[truncated: 77 more columns]

## Sheet: Hamstring
Both Sides- Entire		Time (minutes)	OM Sample 1			OM Sample 2			OM Sample 3			OM Sample 4			OM Sample 5			OM Sample 6			OM Sample 7			OM Sample 8			OM Sample 9			OM Sample 10				Time (minutes)	YM Sample 1			YM Sample 2			YM Sample 3			YM Sample 4			YM Sample 5
		1.30873	0.243576	-2.96142	2.08014	-5.29961	-0.07577	2.51198	1.8376	-1.49289	-0.286407	-0.200088	-1.69029	1.99617	1.40759	-0.096223	-0.692483	-0.518849	-2.10819	-5.37603	0.989511	-0.780482	-1.03027	-3.07313	0.740533	-3.42363	-1.6286	-0.721109	-0.354773	3.44273	-4.69351	0.902141		1.30873	-0.331792	-1.24914	-0.926413	-2.42124	-2.81962	0.624531	-0.735919	-0.476289	1.30081	-1.32942	0.690214	-24.7349	-1.59271	-0.243621	0.561297
		5.78472	1.35881	-3.73991	1.24382	-4.61636	0.575598	-2.77973	0.992158	-0.940247	-0.719763	-0.502725	-2.1736	0.997716	1.47476	-0.764331	-0.723419	0.054705	-1.46822	-2.0887	-0.019905	-1.49965	-3.26125	-1.07397	1.54852	-0.91263	-1.25324	-0.190428	0.296188	1.28683	0.554217	1.66783		5.78472	-0.121513	-1.89671	0.580929	-1.89091	-2.18026	-0.099764	-0.285347	-1.10964	0.902243	-1.23274	0.810573	-20.8242	-0.94569	-0.737364	-0.252319
		10.2612	1.14996	3.85996	1.15782	-4.71165	-0.111609	-1.12082	0.47999	-1.1202	0.002653	-0.167255	-1.52887	1.05563	1.25523	-0.17074	-0.438177	0.235917	-1.079	-0.493681	0.298167	-0.654997	-1.29643	0.053522	2.39522	0.70155	-0.015248	-0.229902	1.05411	1.74276	-0.448179	2.5867		10.2612	0.6162	-1.30565	-0.204653	-1.20534	-1.99959	0.220878	-0.257335	-0.487008	1.39701	-1.46279	1.06897	-17.1685	-0.7571	-1.98183	0.442797
		14.8357	1.11534	-0.379968	1.18074	-4.69839	-0.825777	0.850598	0.63616	-1.64664	-0.266152	0.497837	-0.581825	0.473354	-4.64881	0.270198	-0.401859	0.680266	-0.755727	-0.025951	0.883265	0.232147	0.213722	-0.849759	0.354542	0.286132	-0.500891	-0.657521	0.743026	0.275408	-1.92887	1.15367		14.8357	0.045707	-0.920307	0.847336	-0.999511	-1.32802	-0.297219	-0.315856	0.51617	0.78879	-2.43964	0.321117	-2.90984	-0.698467	-0.882779	0.36731
		19.3106	2.55751	1.49239	2.37026	-2.77796	1.45725	1.72489	2.66635	0.15427	1.30996	1.69801	0.879076	1.99444	2.73405	1.87717	1.28982	1.56973	1.44574	1.25591	1.7139	2.36153	1.22234	1.13623	2.36129	1.86222	0.914776	0.392688	1.74841	2.70348	-0.318507	2.42205		19.3106	2.28485	-0.060481	2.48929	0.72609	0.766676	1.6273	0.98685	1.80863	2.33678	-0.458673	2.28363	-2.53781	1.00031	0.786252	1.6838
		23.8012	0.429754	0.543021	0.703497	-4.6265	-0.301954	0.717903	1.52388	-3.46275	0.329037	0.448933	-0.687688	0.260332	1.35986	0.65944	0.02507	0.532076	0.482195	0.139861	0.478062	0.752294	0.726674	0.411464	1.06321	1.00238	-0.132701	-0.301649	1.30524	2.09612	-0.88045	1.76492		23.8012	0.537199	-1.38625	0.100514	-0.434116	-0.689904	0.282642	-0.044196	0.464418	0.84229	-1.17859	0.505504	-4.23051	-0.438913	-0.375033	0.522666
		28.3863	57.9364	71.2821	67.3687	8.80643	39.1308	54.3056	129.931	58.8012	62.0846	80.2429	97.3723	87.8863	70.2454	93.0644	96.9004	7.84403	-10.5888	59.1961	66.3836	110.456	133.12	87.4446	179.256	123.032	176.229	98.4038	106.904	309.947	218.13	162.603		28.3863	4.7602	2.83326	4.53088	31.853	5.03213	55.2018	55.6574	68.9959	66.1588	97.8423	56.5321	87.2201	61.762	88.4596	30.4762
ug protein/well		32.8727	34.016	56.9484	55.9846	12.8404	27.4758	46.7487	82.0763	51.16	53.0749	62.3727	74.7167	68.8072	55.2839	70.9692	68.9095	17.5085	-6.8031	48.7391	57.3197	76.2703	96.3146	76.758	94.1529	82.1279	93.0076	74.2712	78.6395	143.781	138.82	122.657		32.8727	3.90999	2.81805	4.11442	31.9453	12.0559	47.4948	37.287	44.3413	39.5877	40.22	24.1291	20.5837	54.0594	57.0922	20.7236
8		37.3529	26.3645	45.0733	49.8498	13.8707	24.8092	47.9046	69.2188	44.7291	50.8093	54.5653	63.9101	64.5219	47.3276	63.8592	57.1159	14.0218	3.17494	43.3343	62.3896	64.8116	81.3114	51.3252	67.3281	42.8376	59.7173	59.5339	52.1998	100.365	83.7907	92.2657		37.3529	2.10877	0.957347	2.24718	32.0298	16.0263	48.4578	26.9	31.9667	26.6614	28.0793	16.6038	17.0429	37.2126	42.6862	16.9745
ug protein plate 2		41.9443	0.825327	0.724763	12.384	-11.9054	-7.89439	-4.14452	3.41416	-3.40976	-0.23623	-2.02868	-1.23785	2.602	-3.08184	-0.519473	-6.64379	15.6199	-8.538	38.9798	0.449627	-1.20381	2.68268	-10.0066	-4.99257	-7.25876	-6.02903	-6.79153	-8.81821	5.29375	-10.5505	-4.23108		41.9443	3.81931	3.40235	4.09751	-4.9644	-9.20825	3.14299	0.063941	7.77389	0.651961	2.72188	2.29017	-2.45565	-2.30663	-1.95884	4.76977
8		46.4273	2.1401	2.37757	5.91346	-5.77463	-0.562649	1.42625	4.6055	1.10324	1.32016	0.860216	1.86886	3.18607	2.57426	2.21044	2.1011	11.3353	-0.525312	29.865	4.81011	3.43525	4.24576	-1.31243	3.91446	0.178659	1.34236	1.40099	-0.466428	13.7132	-1.14836	5.91989		46.4273	1.65652	0.399316	2.17448	-0.344103	-0.725007	1.49288	1.82511	5.20732	3.645	0.644621	1.62601	-1.6344	-0.28033	3.07301	3.11534
		50.9169	2.66422	2.61315	2.55909	-3.88575	1.10492	1.27191	4.71814	1.75108	2.13287	2.48208	2.49074	3.71377	3.06118	3.27169	2.83452	10.3562	0.364904	27.3778	3.74051	5.43605	6.76401	1.51236	6.54301	3.32373	4.0233	3.44154	0.890357	15.6591	1.5632	8.08695		50.9169	1.12473	-0.015819	1.45221	1.6907	0.872343	3.26618	3.20246	4.75778	2.93041	0.790166	1.87113	-1.29696	1.85566	3.33276	2.54887
Modifications/ omitions		Time (minutes)	OM Sample 1			OM Sample 2			OM Sample 3			OM Sample 4			OM Sample 5			OM Sample 6			OM Sample 7			OM Sample 8			OM Sample 9			OM Sample 10				Time (minutes)	YM Sample 1			YM Sample 2			YM Sample 3			YM Sample 4			YM Sample 5
		1.30873	0.243576	-2.96142	2.08014		-0.07577	2.51198	1.8376	-1.49289	-0.286407	-0.200088	-1.69029	1.99617	1.40759	-0.096223	-0.692483	-0.518849	-2.10819	-5.37603	0.989511	-0.780482	-1.03027	-3.07313	0.740533	-3.42363	-1.6286	-0.721109	-0.354773	3.44273	-4.69351	0.902141		1.30873	-0.331792	-1.24914	-0.926413	-2.42124	-2.81962	0.624531	-0.735919	-0.476289	1.30081	-1.32942	0.690214	-24.7349	-1.59271	-0.243621	0.561297
		5.78472	1.35881	-3.73991	1.24382		0.575598	-2.77973	0.992158	-0.940247	-0.719763	-0.502725	-2.1736	0.997716	1.47476	-0.764331	-0.723419	0.054705	-1.46822	-2.0887	-0.019905	-1.49965	-3.26125	-1.07397	1.54852	-0.91263	-1.25324	-0.190428	0.296188	1.28683	0.554217	1.66783		5.78472	-0.121513	-1.89671	0.580929	-1.89091	-2.18026	-0.099764	-0.285347	-1.10964	0.902243	-1.23274	0.810573	-20.8242	-0.94569	-0.737364	-0.252319
		10.2612	1.14996	3.85996	1.15782		-0.111609	-1.12082	0.47999	-1.1202	0.002653	-0.167255	-1.52887	1.05563	1.25523	-0.17074	-0.438177	0.235917	-1.079	-0.493681	0.298167	-0.654997	-1.29643	0.053522	2.39522	0.70155	-0.015248	-0.229902	1.05411	1.74276	-0.448179	2.5867		10.2612	0.6162	-1.30565	-0.204653	-1.20534	-1.99959	0.220878	-0.257335	-0.487008	1.39701	-1.46279	1.06897	-17.1685	-0.7571	-1.98183	0.442797
		14.8357	1.11534	-0.379968	1.18074		-0.825777	0.850598	0.63616	-1.64664	-0.266152	0.497837	-0.581825	0.473354	-4.64881	0.270198	-0.401859	0.680266	-0.755727	-0.025951	0.883265	0.232147	0.213722	-0.849759	0.354542	0.286132	-0.500891	-0.657521	0.743026	0.275408	-1.92887	1.15367		14.8357	0.045707	-0.920307	0.847336	-0.999511	-1.32802	-0.297219	-0.315856	0.51617	0.78879	-2.43964	0.321117	-2.90984	-0.698467	-0.882779	0.36731
		19.3106	2.55751	1.49239	2.37026		1.45725	1.72489	2.66635	0.15427	1.30996	1.69801	0.879076	1.99444	2.73405	1.87717	1.28982	1.56973	1.44574	1.25591	1.7139	2.36153	1.22234	1.13623	2.36129	1.86222	0.914776	0.392688	1.74841	2.70348	-0.318507	2.42205		19.3106	2.28485	-0.060481	2.48929	0.72609	0.766676	1.6273	0.98685	1.80863	2.33678	-0.458673	2.28363	-2.53781	1.00031	0.786252	1.6838
		23.8012	0.429754	0.543021	0.703497		-0.301954	0.717903	1.52388	-3.46275	0.329037	0.448933	-0.687688	0.260332	1.35986	0.65944	0.02507	0.532076	0.482195	0.139861	0.478062	0.752294	0.726674	0.411464	1.06321	1.00238	-0.132701	-0.301649	1.30524	2.09612	-0.88045	1.76492		23.8012	0.537199	-1.38625	0.100514	-0.434116	-0.689904	0.282642	-0.044196	0.464418	0.84229	-1.17859	0.505504	-4.23051	-0.438913	-0.375033	0.522666
		28.3863	57.9364	71.2821	67.3687		39.1308	54.3056	129.931	58.8012	62.0846	80.2429	97.3723	87.8863	70.2454	93.0644	96.9004	7.84403	-10.5888	59.1961	66.3836	110.456	133.12	87.4446	179.256	123.032	176.229	98.4038	106.904	309.947	218.13	162.603		28.3863	4.7602	2.83326	4.53088	31.853	5.03213	55.2018	55.6574	68.9959	66.1588	97.8423	56.5321	87.2201	61.762	88.4596	30.4762
		32.8727	34.016	56.9484	55.9846		27.4758	46.7487	82.0763	51.16	53.0749	62.3727	74.7167	68.8072	55.2839	70.9692	68.9095	17.5085	-6.8031	48.7391	57.3197	76.2703	96.3146	76.758	94.1529	82.1279	93.0076	74.2712	78.6395	143.781	138.82	122.657		32.8727	3.90999	2.81805	4.11442	31.9453	12.0559	47.4948	37.287	44.3413	39.5877	40.22	24.1291	20.5837	54.0594	57.0922	20.7236
		37.3529	26.3645	45.0733	49.8498		24.8092	47.9046	69.2188	44.7291	50.8093	54.5653	63.9101	64.5219	47.3276	63.8592	57.1159	14.0218	3.17494	43.3343	62.3896	64.8116	81.3114	51.3252	67.3281	42.8376	59.7173	59.5339	52.1998	100.365	83.7907	92.2657		37.3529	2.10877	0.957347	2.24718	32.0298	16.0263	48.4578	26.9	31.9667	26.6614	28.0793	16.6038	17.0429	37.2126	42.6862	16.9745
		41.9443	0.825327	0.724763	12.384		-7.89439	-4.14452	3.41416	-3.40976	-0.23623	-2.02868	-1.23785	2.602	-3.08184	-0.519473	-6.64379	15.6199	-8.538	38.9798	0.449627	-1.20381	2.68268	-10.0066	-4.99257	-7.25876	-6.02903	-6.79153	-8.81821	5.29375	-10.5505	-4.23108		41.9443	3.81931	3.40235	4.09751	-4.9644	-9.20825	3.14299	0.063941	7.77389	0.651961	2.72188	2.29017	-2.45565	-2.30663	-1.95884	4.76977
		46.4273	2.1401	2.37757	5.91346		-0.562649	1.42625	4.6055	1.10324	1.32016	0.860216	1.86886	3.18607	2.57426	2.21044	2.1011	11.3353	-0.525312	29.865	4.81011	3.43525	4.24576	-1.31243	3.91446	0.178659	1.34236	1.40099	-0.466428	13.7132	-1.14836	5.91989		46.4273	1.65652	0.399316	2.17448	-0.344103	-0.725007	1.49288	1.82511	5.20732	3.645	0.644621	1.62601	-1.6344	-0.28033	3.07301	3.11534
		50.9169	2.66422	2.61315	2.55909		1.10492	1.27191	4.71814	1.75108	2.13287	2.48208	2.49074	3.71377	3.06118	3.27169	2.83452	10.3562	0.364904	27.3778	3.74051	5.43605	6.76401	1.51236	6.54301	3.32373	4.0233	3.44154	0.890357	15.6591	1.5632	8.08695		50.9169	1.12473	-0.015819	1.45221	1.6907	0.872343	3.26618	3.20246	4.75778	2.93041	0.790166	1.87113	-1.29696	1.85566	3.33276	2.54887
For avg traces		Time (minutes)	Sample 1	Sample 2	Sample 3	Sample 4	Sample 5	Sample 6	Sample 7	Sample 8	Sample 9	Sample 10																						Time (minutes)	Sample 1	Sample 2	Sample 3	Sample 4	Sample 5	Sample 6	Sample 7	Sample 8	Sample 9	Sample 10
PER WELL		1.30873	-0.212567	1.2181	0.019435	0.0352623	0.206294	-2.66769	-0.273748	-1.91874	-0.901494	-0.116215																						1.30873	-0.83578	-1.53878	0.0295343	-8.45803	-0.425012	-0.090352	-0.475238	0.429915	-0.760367	0.64955
		5.78472	-0.379092	-1.10207	-0.222617	-0.559535	-0.00433167	-1.1674	-1.5936	-0.146029	-0.382493	1.16962																						5.78472	-0.4791	-1.39031	-0.164248	-7.08211	-0.645124	-0.079497	-0.60343	1.36331	1.0781	1.55621
		10.2612	2.05591	-0.616216	-0.21252	-0.213497	0.215438	-0.445587	-0.551087	1.0501	0.269654	1.29376																						10.2612	-0.298033	-0.994683	0.217554	-5.85411	-0.765379	0.0985843	-0.721659	2.13087	1.79971	2.02787
		14.8357	0.638705	0.0124105	-0.425545	0.129789	-1.59349	-0.033804	0.443045	-0.069695	-0.138462	-0.166595																						14.8357	-0.009088	-0.874917	0.329701	-1.67612	-0.404645	-0.130114	-0.166767	1.21597	0.952179	1.02926
		19.3106	2.14006	1.59107	1.37686	1.52384	1.96702	1.42379	1.76592	1.78658	1.01863	1.60234																						19.3106	1.57122	1.04002	1.71075	-0.237615	1.15679	1.44062	0.850521	2.76373	2.82048	2.91543
		23.8012	0.558757	0.207974	-0.536611	0.00719233	0.681457	0.384711	0.652343	0.825686	0.290298	0.993532																						23.8012	-0.249514	-0.280459	0.420837	-1.63453	-0.0970933	-0.161235	-0.068966	1.96922	1.94506	2.06457
		28.3863	65.5291	46.7182	83.6057	88.5005	86.7367	18.8171	103.32	129.911	127.179	230.227																						28.3863	4.04145	30.6956	63.604	80.5315	60.2326	54.0579	63.2707	157.784	42.5486	5.09271
		32.8727	48.983	37.1123	62.1037	68.6322	65.0542	19.8148	76.6349	84.3463	81.9728	135.086																						32.8727	3.61416	30.4987	40.4053	28.311	43.9584	46.3391	50.1431	116.185	48.3684	-0.838524
		37.3529	40.4292	36.3569	54.9191	60.9991	56.1009	20.177	69.5042	53.8303	57.1504	92.1405																						37.3529	1.7711	32.1713	28.5093	20.5753	32.2911	42.1249	44.5771	86.8174	43.032	1.14275
		41.9443	4.64469	-6.01946	-0.0772777	-0.221509	-3.41504	15.3539	0.642832	-7.41931	-7.21292	-3.16261																						41.9443	3.77306	-3.67655	2.82993	0.852134	0.168097	-3.06306	-3.37562	-6.78902	-4.00887	-3.46771
		46.4273	3.47704	0.431802	2.34296	1.97172	2.29527	13.5583	4.16371	0.926896	0.758976	6.16157																						46.4273	1.41011	0.141256	3.55915	0.212077	1.96934	0.748405	1.27887	1.70419	-1.66917	-1.19653
		50.9169	2.61215	1.18841	2.86736	2.89553	3.0558	12.6997	5.31352	3.79304	2.78506	8.43641																						50.9169	0.853704	1.94307	3.63021	0.454779	2.5791	2.68826	2.77483	5.06615	1.88946	0.95396
Step Averages raw		Time (minutes)	Sample 1	Sample 2	Sample 3	Sample 4	Sample 5	Sample 6	Sample 7	Sample 8	Sample 9	Sample 10																						Time (minutes)	Sample 1	Sample 2	Sample 3	Sample 4	Sample 5	Sample 6	Sample 7	Sample 8	Sample 9	Sample 10
		Baseline Average	0.488084	-0.166726	-0.138568	-0.245923	0.139134	-1.42689	-0.806146	-0.338224	-0.338111	0.78239																						Baseline Average	-0.537638	-1.30792	0.0276134	-7.13142	-0.611838	-0.0237549	-0.600109	1.30803	0.705813	1.41121
		AA and Rot av	1.11251	0.603818	0.138235	0.553608	0.35166	0.591567	0.953771	0.847523	0.390154	0.809758																						AA and Rot av	0.437539	-0.0384516	0.820431	-1.18276	0.218349	0.383091	0.204929	1.98297	1.90591	2.00309
		ATP & FCCP	51.6471	40.0625	66.8761	72.7106	69.2973	19.603	83.1531	89.3625	88.7674	152.484																						ATP & FCCP	3.14223	31.1219	44.1729	43.1393	45.494	47.5073	52.6637	120.262	44.6497	1.79898
		Oligo	3.57796	-1.46641	1.71102	1.54858	0.645343	13.8706	3.37335	-0.899793	-1.22296	3.81179																						Oligo	2.01229	-0.530742	3.33976	0.50633	1.57218	0.124536	0.226026	-0.00622611	-1.26286	-1.23676
For avg traces		ug protein	Sample 1	Sample 2	Sample 3	Sample 4	Sample 5	Sample 6	Sample 7	Sample 8	Sample 9	Sample 10																						ug protein	Sample 1	Sample 2	Sample 3	Sample 4	Sample 5	Sample 6	Sample 7	Sample 8	Sample 9	Sample 10
NORMALIZED to ug pro
		Time (minutes)	Sample 1	Sample 2	Sample 3	Sample 4	Sample 5	Sample 6	Sample 7	Sample 8	Sample 9	Sample 10																						Time (minutes)	Sample 1	Sample 2	Sample 3	Sample 4	Sample 5	Sample 6	Sample 7	Sample 8	Sample 9	Sample 10
		1.30873	-0.0265709	0.152263	0.00242937	0.00440779	0.0257868	-0.333461	-0.0342185	-0.239843	-0.112687	-0.0145269																						1.30873	-0.104473	-0.192347	0.00369179	-1.05725	-0.0531265	-0.011294	-0.0594047	0.0537394	-0.0950459	0.0811938
		5.78472	-0.0473865	-0.137758	-0.0278272	-0.0699418	-0.000541458	-0.145925	-0.1992	-0.0182536	-0.0478116	0.146203																						5.78472	-0.0598875	-0.173789	-0.020531	-0.885264	-0.0806405	-0.00993712	-0.0754287	0.170414	0.134762	0.194526
		10.2612	0.256989	-0.077027	-0.026565	-0.0266871	0.0269298	-0.0556983	-0.0688859	0.131262	0.0337067	0.16172																						10.2612	-0.0372541	-0.124335	0.0271943	-0.731764	-0.0956724	0.012323	-0.0902074	0.266359	0.224963	0.253483
		14.8357	0.0798382	0.00155131	-0.0531931	0.0162236	-0.199187	-0.0042255	0.0553806	-0.00871188	-0.0173078	-0.0208244																						14.8357	-0.001136	-0.109365	0.0412127	-0.209515	-0.0505807	-0.0162642	-0.0208458	0.151996	0.119022	0.128657
		19.3106	0.267507	0.198884	0.172108	0.19048	0.245877	0.177974	0.220741	0.223322	0.127328	0.200292																						19.3106	0.196402	0.130003	0.213844	-0.0297018	0.144598	0.180078	0.106315	0.345466	0.35256	0.364429
		23.8012	0.0698447	0.0259968	-0.0670763	0.000899042	0.0851821	0.0480888	0.0815429	0.103211	0.0362873	0.124192																						23.8012	-0.0311892	-0.0350574	0.0526047	-0.204316	-0.0121367	-0.0201543	-0.00862075	0.246152	0.243132	0.258071
		28.3863	8.19113	5.83977	10.4507	11.0626	10.8421	2.35214	12.915	16.2389	15.8974	28.7783																						28.3863	0.505181	3.83695	7.9505	10.0664	7.52907	6.75724	7.90884	19.723	5.31858	0.636588
		32.8727	6.12287	4.63903	7.76296	8.57902	8.13177	2.47685	9.57936	10.5433	10.2466	16.8857																						32.8727	0.45177	3.81233	5.05067	3.53887	5.4948	5.79239	6.26788	14.5231	6.04605	-0.104816
		37.3529	5.05365	4.54462	6.86488	7.62489	7.01261	2.52213	8.68803	6.72879	7.14379	11.5176																						37.3529	0.221387	4.02142	3.56367	2.57192	4.03639	5.26561	5.57214	10.8522	5.379	0.142843
		41.9443	0.580587	-0.752432	-0.00965971	-0.0276886	-0.426879	1.91923	0.080354	-0.927414	-0.901615	-0.395326																						41.9443	0.471632	-0.459569	0.353741	0.106517	0.0210121	-0.382882	-0.421953	-0.848627	-0.501109	-0.433463
		46.4273	0.43463	0.0539753	0.29287	0.246465	0.286908	1.69479	0.520463	0.115862	0.094872	0.770197																						46.4273	0.176263	0.017657	0.444893	0.0265096	0.246168	0.0935507	0.159859	0.213024	-0.208647	-0.149567
		50.9169	0.326519	0.148552	0.358421	0.361941	0.381975	1.58746	0.66419	0.474129	0.348133	1.05455																						50.9169	0.106713	0.242884	0.453777	0.0568474	0.322387	0.336033	0.346854	0.633269	0.236183	0.119245
For Step average		Time (minutes)	Sample 1	Sample 2	Sample 3	Sample 4	Sample 5	Sample 6	Sample 7	Sample 8	Sample 9	Sample 10																						Time (minutes)	Sample 1	Sample 2	Sample 3	Sample 4	Sample 5	Sample 6	Sample 7	Sample 8	Sample 9	Sample 10
NORMALIZED to ug pro		Baseline Average	0.0610105	-0.0208407	-0.0173209	-0.0307404	0.0173917	-0.178362	-0.100768	-0.042278	-0.0422639	0.0977988																						Baseline Average	-0.0672047	-0.163491	0.00345168	-0.891427	-0.0764798	-0.00296936	-0.0750136	0.163504	0.0882266	0.176401
		AA and Rot av	0.139063	0.0754772	0.0172794	0.069201	0.0439576	0.0739459	0.119221	0.10594	0.0487693	0.10122																						AA and Rot av	0.0546924	-0.00480644	0.102554	-0.147844	0.0272937	0.0478864	0.0256162	0.247871	0.238238	0.250386
		ATP & FCCP	6.45589	5.00781	8.35952	9.08883	8.66216	2.45037	10.3941	11.1703	11.0959	19.0605																						ATP & FCCP	0.392779	3.89023	5.52161	5.39241	5.68675	5.93841	6.58296	15.0327	5.58121	0.224872
		Oligo	0.447245	-0.183302	0.213877	0.193572	0.0806679	1.73383	0.421669	-0.112474	-0.15287	0.476474																						Oligo	0.251536	-0.0663427	0.41747	0.0632912	0.196522	0.015567	0.0282532	-0.000778264	-0.157858	-0.154595
For avg traces		Predicted MTDR/ well	Sample 1	Sample 2	Sample 3	Sample 4	Sample 5	Sample 6	Sample 7	Sample 8	Sample 9	Sample 10																						Predicted MTDR/ well	Sample 1	Sample 2	Sample 3	Sample 4	Sample 5	Sample 6	Sample 7	Sample 8	Sample 9	Sample 10
NORMALIZED to MITO CONTENT			10151.3	9194.7	10497.9	10640.7	8535.1	9341.3	9307.7	11343.5	12525.1	12938.7																							9249.5	7173.9	6614.3	6682.9	8027.7	7629.5	7581.5	8581.9	6676.3	4500.3
		Time (minutes)	Sample 1	Sample 2	Sample 3	Sample 4	Sample 5	Sample 6	Sample 7	Sample 8	Sample 9	Sample 10																						Time (minutes)	Sample 1	Sample 2	Sample 3	Sample 4	Sample 5	Sample 6	Sample 7	Sample 8	Sample 9	Sample 10
		1.30873	-2.09399e-05	0.000132479	1.85132e-06	3.31391e-06	2.41701e-05	-0.00028558	-2.94109e-05	-0.000169149	-7.1975e-05	-8.98199e-06																						1.30873	-9.03595e-05	-0.000214497	4.46522e-06	-0.00126562	-5.29431e-05	-1.18425e-05	-6.26839e-05	5.00956e-05	-0.000113891	0.000144335
		5.78472	-3.73442e-05	-0.000119859	-2.12059e-05	-5.25844e-05	-5.07512e-07	-0.000124972	-0.000171213	-1.28733e-05	-3.05381e-05	9.03973e-05																						5.78472	-5.17974e-05	-0.000193801	-2.48323e-05	-0.00105974	-8.03623e-05	-1.04197e-05	-7.95924e-05	0.000158859	0.000161481	0.000345801
		10.2612	0.000202527	-6.70186e-05	-2.02441e-05	-2.00642e-05	2.52415e-05	-4.77007e-05	-5.92077e-05	9.25727e-05	2.15291e-05	9.99917e-05																						10.2612	-3.22215e-05	-0.000138653	3.28915e-05	-0.000875984	-9.53423e-05	1.29215e-05	-9.51868e-05	0.000248298	0.000269566	0.000450607
		14.8357	6.29186e-05	1.34974e-06	-4.05362e-05	1.21974e-05	-0.000186699	-3.61877e-06	4.75998e-05	-6.14405e-06	-1.10548e-05	-1.28757e-05																						14.8357	-9.8254e-07	-0.000121958	4.98467e-05	-0.000250807	-5.04061e-05	-1.70541e-05	-2.19965e-05	0.00014169	0.000142621	0.000228709
		19.3106	0.000210816	0.000173042	0.000131156	0.000143209	0.000230462	0.000152419	0.000189727	0.000157498	8.13267e-05	0.000123841																						19.3106	0.000169871	0.000144973	0.000258645	-3.55556e-05	0.000144099	0.000188823	0.000112184	0.000322041	0.000422461	0.000647831
		23.8012	5.50429e-05	2.2619e-05	-5.1116e-05	6.75927e-07	7.98417e-05	4.11838e-05	7.00864e-05	7.27894e-05	2.31773e-05	7.67876e-05																						23.8012	-2.69759e-05	-3.90944e-05	6.36254e-05	-0.000244584	-1.20948e-05	-2.11331e-05	-9.09662e-06	0.000229462	0.000291338	0.000458763
		28.3863	0.00645524	0.00508099	0.00796404	0.00831717	0.0101624	0.0020144	0.0111005	0.0114525	0.0101539	0.0177936																						28.3863	0.000436937	0.00427879	0.00961614	0.0120504	0.0075031	0.00708538	0.00834541	0.0183856	0.00637309	0.00113164
		32.8727	0.00482529	0.00403627	0.00591582	0.00644997	0.00762196	0.00212121	0.00823349	0.00743565	0.00654468	0.0104405																						32.8727	0.000390741	0.00425134	0.00610878	0.00423633	0.00547584	0.00607368	0.00661387	0.0135384	0.0072448	-0.000186326
		37.3529	0.00398266	0.00395412	0.00523143	0.00573262	0.00657296	0.00215998	0.00746739	0.00474547	0.00456287	0.00712131																						37.3529	0.000191481	0.0044845	0.00431026	0.0030788	0.00402246	0.00552132	0.00587973	0.0101163	0.00644548	0.000253926
		41.9443	0.000457547	-0.000654666	-7.36125e-06	-2.08171e-05	-0.000400117	0.00164365	6.90646e-05	-0.000654058	-0.000575877	-0.00024443																						41.9443	0.00040792	-0.00051249	0.000427851	0.00012751	2.09396e-05	-0.000401476	-0.000445245	-0.000791086	-0.000600463	-0.00077055
		46.4273	0.000342522	4.69621e-05	0.000223184	0.0001853	0.000268921	0.00145144	0.00044734	8.17116e-05	6.05964e-05	0.000476213																						46.4273	0.000152452	1.96902e-05	0.000538099	3.17343e-05	0.000245318	9.80936e-05	0.000168683	0.000198579	-0.000250015	-0.000265879
		50.9169	0.000257322	0.00012925	0.000273137	0.000272118	0.000358027	0.00135952	0.000570874	0.00033438	0.000222359	0.000652029																						50.9169	9.22973e-05	0.000270853	0.000548843	6.80512e-05	0.000321275	0.000352351	0.000366	0.00059033	0.00028301	0.000211977
For complex average NORMALIZED to MITO CONTENT		Time (minutes)	Sample 1	Sample 2	Sample 3	Sample 4	Sample 5	Sample 6	Sample 7	Sample 8	Sample 9	Sample 10																						Time (minutes)	Sample 1	Sample 2	Sample 3	Sample 4	Sample 5	Sample 6	Sample 7	Sample 8	Sample 9	Sample 10
		Baseline Average	4.8081e-05	-1.81328e-05	-1.31995e-05	-2.31116e-05	1.63013e-05	-0.000152751	-8.66106e-05	-2.98165e-05	-2.69947e-05	6.0469e-05																						Baseline Average	-5.81261e-05	-0.000182317	4.17481e-06	-0.00106711	-7.62159e-05	-3.11356e-06	-7.91544e-05	0.000152418	0.000105719	0.000313581
		AA and Rot av	0.000109592	6.56702e-05	1.31679e-05	5.20274e-05	4.12017e-05	6.33281e-05	0.000102471	7.47144e-05	3.11498e-05	6.25842e-05																						AA and Rot av	4.73041e-05	-5.35992e-06	0.000124039	-0.000176982	2.71995e-05	5.02118e-05	2.70302e-05	0.000231064	0.000285473	0.000445101
		ATP & FCCP	0.00508773	0.00435713	0.00637043	0.00683325	0.00811909	0.00209853	0.00893379	0.00787786	0.00708716	0.0117851																						ATP & FCCP	0.000339719	0.00433821	0.00667839	0.00645517	0.00566713	0.00622679	0.00694634	0.0140134	0.00668779	0.000399746
		Oligo	0.000352464	-0.000159485	0.000162987	0.000145534	7.56105e-05	0.00148487	0.000362426	-7.93224e-05	-9.76408e-05	0.000294604																						Oligo	0.000217557	-7.39823e-05	0.000504931	7.5765e-05	0.000195844	1.6323e-05	2.98128e-05	-7.25493e-07	-0.000189156	-0.000274817
		Sensitive	0.00473527	0.00451661	0.00620744	0.00668772	0.00804348	0.000613659	0.00857137	0.00795718	0.0071848	0.0114905																						Sensitive	0.000122163	0.00441219	0.00617346	0.00637941	0.00547129	0.00621047	0.00691652	0.0140142	0.00687694	0.000674563
[truncated: 77 more columns]

## Sheet: Plantaris
Both Sides- Entire		Time (minutes)	OM Sample 1			OM Sample 2			OM Sample 3			OM Sample 4			OM Sample 5			OM Sample 6			OM Sample 7			OM Sample 8			OM Sample 9			OM Sample 10				Time (minutes)	YM Sample 1			YM Sample 2			YM Sample 3			YM Sample 4			YM Sample 5
		1.30873	1.20716	-0.404462	0.170207	-2.74915	1.393924*	-2.34866	0.969843	-1.92813	-0.596105	-2.51901	-7.69463	-4.82368	0.05512	-2.40424	-1.27741	-0.266406	-1.58852	-2.66615	-1.10533	-2.78199	-2.09977	2.74299	2.63081	2.57218	0.214243	0.135647	2.9855	-7.0908	-6.11595	-5.71739		1.30873	-2.63848	-3.74525	-1.03783	-1.10289	-4.06397	-0.039718	-0.444531	-5.11147	0.398862	0.137167	-1.02117	-0.629378	-1.53945	-41.4273	-2.72123
		5.78472	0.213847	-1.01484	-0.425999	-3.57929	0.099628*	-1.36798	0.606754	-1.32442	-1.21315	-2.08556	-5.54645	-3.07371	-0.076775	-1.91996	-1.37407	-0.709282	-1.09108	-1.88855	-0.796414	-2.84131	-1.78163	0.381641	1.05117	1.2214	-0.83263	-0.32822	0.396456	-5.26152	-4.72959	-4.15004		5.78472	-1.82218	-2.69581	-0.846684	-0.967528	-2.57168	-0.126675	-0.420377	-3.56612	-0.037502	-0.016927	-0.705078	-0.67084	-0.382846	-1.96252	-2.2962
		10.2612	0.122958	-0.56987	-0.499068	-3.25929	0.62338*	-0.303177	0.663257	-0.90352	-0.777428	-1.17864	-3.33957	-2.12675	0.021675	-1.4848	-0.98989	-0.652875	-0.864827	-1.15332	-0.586348	-2.85523	-1.42873	0.707785	0.785222	0.389089	-0.54182	-0.024639	0.339744	-5.80452	-4.33687	-4.72828		10.2612	-1.3635	-2.18885	-0.620194	-0.360103	-1.89671	0.138422	-0.445969	-2.43589	0.236009	0.215361	-0.570726	-0.302287	-0.081113	8.83321	-1.8293
		14.8357	0.609366	0.173147	0.541548	-3.41288	0.887982*	-0.619024	0.782355	-0.504675	-0.550013	-1.2736	-3.38216	-1.65634	-0.420541	-1.20055	-0.713874	-0.200036	-0.086908	-0.96886	-0.649698	-2.3195	-1.22203	1.33283	0.19662	-0.278523	-0.221883	0.099307	1.02927	-5.98438	-4.65682	-4.44171		14.8357	-0.869143	-1.657	-0.121609	-0.169909	-1.48165	-0.076702	-0.21332	-3.01478	-0.179175	-0.008038	-1.34333	-1.23177	-0.805443	-2.01862	-1.53594
		19.3106	0.497744	0.113861	0.37995	-2.72968	0.97341*	0.279065	0.776115	-0.338594	-0.353072	-0.946531	-1.99529	-0.757592	0.364069	-0.850843	-0.1077	-0.634338	-0.063924	-0.575191	-0.451905	-0.847293	-1.83509	1.19293	0.462472	0.37477	0.124372	0.225968	0.747009	-4.52007	-3.921	-3.43585		19.3106	-0.52169	-0.683903	-0.112466	-0.0215	-0.680285	0.035474	-0.33746	-1.61903	-0.084338	-0.038815	-0.694373	-0.837028	-0.373168	2.29073	-0.212818
		23.8012	0.267584	0.038628	0.080919	-2.50883	0.393824*	-0.016462	0.751058	-0.164472	-0.198297	-0.56877	-1.54783	-0.434358	0.219655	-0.685934	-0.222236	-0.805145	-0.427933	-0.381672	-0.044465	-0.368394	-3.95232	1.26076	1.38532	1.21779	0.782516	1.04079	0.941413	-4.21841	-3.38804	-3.16926		23.8012	-0.550722	-1.04355	-0.915691	-0.070667	-0.244287	0.067748	-0.048322	-0.924007	0.136825	-0.408019	-0.510408	-0.32302	-0.823125	7.2188	-1.01192
		28.3863	83.4532	76.7747	98.4495	73.0142	-29.677096*	85.4337	39.0911	38.8417	65.0734	63.0412	28.9482	46.8476	97.7538	120.4	124.892	73.5486	118.813	92.0222	97.3568	99.5893	162.17	-4.47263	4.01329	12.2237	-15.3855	-24.9724	-30.857	-26.0773	-18.6688	-37.3802		28.3863	86.034	129.89	143.307	86.5225	115.429	126.093	60.9761	26.6025	77.5092	99.0834	108.536	94.6152	166.3	43.6051	118.394
ug protein/well		32.8727	41.6178	39.7361	41.7012	34.1013	-4.959673*	56.7759	30.8835	28.5748	35.5386	46.2979	27.7265	49.2723	46.8732	50.7234	47.1032	31.9322	53.5686	47.4373	42.2901	46.253	62.858	1.53561	-0.096748	3.86532	-0.651733	-2.68812	-8.93598	-26.4525	1.81736	-6.34629		32.8727	30.9149	56.6087	64.6819	47.5736	50.9621	55.0062	34.0578	26.9728	31.6752	54.1203	57.37	56.8571	81.6858	50.6694	50.8714
10		37.3529	30.5616	27.3119	29.2762	25.2352	-3.354204*	34.3611	25.7586	23.28	28.4744	28.0878	15.3132	21.3079	35.8354	37.6261	35.5048	22.4949	38.3063	30.8666	28.8211	34.6793	44.4415	-2.34343	-2.50826	-1.19478	-4.95838	-8.0486	-9.54167	-24.0784	0.12914	-7.74151		37.3529	26.3742	40.5237	45.4645	36.6735	37.9611	42.6276	25.3307	18.0431	21.8547	45.6329	48.8143	45.7265	68.1475	38.2376	38.5048
ug protein plate 2		41.9443	-2.22086	-4.29646	-0.669954	24.8701	0.369315*	1.08139	8.46726	0.564741	2.13019	-8.14595	-16.281	-16.9294	33.6612	36.628	2.55658	-0.156157	-1.15525	-1.28357	-0.305588	-5.46246	7.41468	0.316257	9.19796	-4.13881	2.72075	-0.382909	-13.1821	-6.21957	-7.11235	-7.5775		41.9443	-3.98004	-5.49801	3.78977	0.60701	-1.07542	6.91537	2.64321	-8.2119	0.798198	10.1295	10.1312	9.99094	9.69038	-3.8631	2.25146
10		46.4273	2.46471	3.10838	3.03712	21.7068	0.511107*	2.37844	6.93904	2.52375	3.88743	-1.7882	-5.10287	-5.49736	29.8881	33.0314	4.85472	2.31721	2.53701	2.68399	2.38074	2.4707	7.69974	1.05613	1.61236	1.77263	2.86971	5.39448	6.33515	-2.26613	-3.3237	-3.20469		46.4273	2.87774	3.70026	8.58663	7.67129	5.13394	9.97198	3.2804	-0.362867	2.57412	9.48693	12.9565	11.4908	13.8561	0.935116	7.78665
		50.9169	2.92404	3.09188	3.22654	20.8403	0.922943*	3.67926	6.60247	3.39745	3.98801	1.19184	-1.3966	-0.888172	27.4443	30.0595	5.61917	3.33358	4.03663	3.68505	3.41973	4.27303	7.98036	1.57233	0.191942	1.61252	0.33277	3.06541	1.2191	-5.03666	-4.92422	-3.43634		50.9169	3.70487	4.85049	8.7047	7.28502	6.05612	9.75703	3.2467	1.09653	3.084	9.85666	12.3354	10.8321	11.4393	1.18147	9.14208
Modifications/ omitions		Time (minutes)	OM Sample 1			OM Sample 2			OM Sample 3			OM Sample 4			OM Sample 5			OM Sample 6			OM Sample 7			OM Sample 8			OM Sample 9			OM Sample 10				Time (minutes)	YM Sample 1			YM Sample 2			YM Sample 3			YM Sample 4			YM Sample 5
		1.30873	1.20716	-0.404462	0.170207	-2.74915		-2.34866	0.969843	-1.92813	-0.596105	-2.51901	-7.69463	-4.82368	0.05512	-2.40424	-1.27741	-0.266406	-1.58852	-2.66615	-1.10533	-2.78199	-2.09977		2.63081									1.30873	-2.63848	-3.74525	-1.03783	-1.10289	-4.06397	-0.039718	-0.444531	-5.11147	0.398862	0.137167	-1.02117	-0.629378	-1.53945	-41.4273	-2.72123
		5.78472	0.213847	-1.01484	-0.425999	-3.57929		-1.36798	0.606754	-1.32442	-1.21315	-2.08556	-5.54645	-3.07371	-0.076775	-1.91996	-1.37407	-0.709282	-1.09108	-1.88855	-0.796414	-2.84131	-1.78163		1.05117									5.78472	-1.82218	-2.69581	-0.846684	-0.967528	-2.57168	-0.126675	-0.420377	-3.56612	-0.037502	-0.016927	-0.705078	-0.67084	-0.382846	-1.96252	-2.2962
		10.2612	0.122958	-0.56987	-0.499068	-3.25929		-0.303177	0.663257	-0.90352	-0.777428	-1.17864	-3.33957	-2.12675	0.021675	-1.4848	-0.98989	-0.652875	-0.864827	-1.15332	-0.586348	-2.85523	-1.42873		0.785222									10.2612	-1.3635	-2.18885	-0.620194	-0.360103	-1.89671	0.138422	-0.445969	-2.43589	0.236009	0.215361	-0.570726	-0.302287	-0.081113	8.83321	-1.8293
		14.8357	0.609366	0.173147	0.541548	-3.41288		-0.619024	0.782355	-0.504675	-0.550013	-1.2736	-3.38216	-1.65634	-0.420541	-1.20055	-0.713874	-0.200036	-0.086908	-0.96886	-0.649698	-2.3195	-1.22203		0.19662									14.8357	-0.869143	-1.657	-0.121609	-0.169909	-1.48165	-0.076702	-0.21332	-3.01478	-0.179175	-0.008038	-1.34333	-1.23177	-0.805443	-2.01862	-1.53594
		19.3106	0.497744	0.113861	0.37995	-2.72968		0.279065	0.776115	-0.338594	-0.353072	-0.946531	-1.99529	-0.757592	0.364069	-0.850843	-0.1077	-0.634338	-0.063924	-0.575191	-0.451905	-0.847293	-1.83509		0.462472									19.3106	-0.52169	-0.683903	-0.112466	-0.0215	-0.680285	0.035474	-0.33746	-1.61903	-0.084338	-0.038815	-0.694373	-0.837028	-0.373168	2.29073	-0.212818
		23.8012	0.267584	0.038628	0.080919	-2.50883		-0.016462	0.751058	-0.164472	-0.198297	-0.56877	-1.54783	-0.434358	0.219655	-0.685934	-0.222236	-0.805145	-0.427933	-0.381672	-0.044465	-0.368394	-3.95232		1.38532									23.8012	-0.550722	-1.04355	-0.915691	-0.070667	-0.244287	0.067748	-0.048322	-0.924007	0.136825	-0.408019	-0.510408	-0.32302	-0.823125	7.2188	-1.01192
		28.3863	83.4532	76.7747	98.4495	73.0142		85.4337	39.0911	38.8417	65.0734	63.0412	28.9482	46.8476	97.7538	120.4	124.892	73.5486	118.813	92.0222	97.3568	99.5893	162.17		4.01329									28.3863	86.034	129.89	143.307	86.5225	115.429	126.093	60.9761	26.6025	77.5092	99.0834	108.536	94.6152	166.3	43.6051	118.394
		32.8727	41.6178	39.7361	41.7012	34.1013		56.7759	30.8835	28.5748	35.5386	46.2979	27.7265	49.2723	46.8732	50.7234	47.1032	31.9322	53.5686	47.4373	42.2901	46.253	62.858		-0.096748									32.8727	30.9149	56.6087	64.6819	47.5736	50.9621	55.0062	34.0578	26.9728	31.6752	54.1203	57.37	56.8571	81.6858	50.6694	50.8714
		37.3529	30.5616	27.3119	29.2762	25.2352		34.3611	25.7586	23.28	28.4744	28.0878	15.3132	21.3079	35.8354	37.6261	35.5048	22.4949	38.3063	30.8666	28.8211	34.6793	44.4415		-2.50826									37.3529	26.3742	40.5237	45.4645	36.6735	37.9611	42.6276	25.3307	18.0431	21.8547	45.6329	48.8143	45.7265	68.1475	38.2376	38.5048
		41.9443	-2.22086	-4.29646	-0.669954	24.8701		1.08139	8.46726	0.564741	2.13019	-8.14595	-16.281	-16.9294	33.6612	36.628	2.55658	-0.156157	-1.15525	-1.28357	-0.305588	-5.46246	7.41468		9.19796									41.9443	-3.98004	-5.49801	3.78977	0.60701	-1.07542	6.91537	2.64321	-8.2119	0.798198	10.1295	10.1312	9.99094	9.69038	-3.8631	2.25146
		46.4273	2.46471	3.10838	3.03712	21.7068		2.37844	6.93904	2.52375	3.88743	-1.7882	-5.10287	-5.49736	29.8881	33.0314	4.85472	2.31721	2.53701	2.68399	2.38074	2.4707	7.69974		1.61236									46.4273	2.87774	3.70026	8.58663	7.67129	5.13394	9.97198	3.2804	-0.362867	2.57412	9.48693	12.9565	11.4908	13.8561	0.935116	7.78665
		50.9169	2.92404	3.09188	3.22654	20.8403		3.67926	6.60247	3.39745	3.98801	1.19184	-1.3966	-0.888172	27.4443	30.0595	5.61917	3.33358	4.03663	3.68505	3.41973	4.27303	7.98036		0.191942									50.9169	3.70487	4.85049	8.7047	7.28502	6.05612	9.75703	3.2467	1.09653	3.084	9.85666	12.3354	10.8321	11.4393	1.18147	9.14208
For avg traces		Time (minutes)	Sample 1	Sample 2	Sample 3	Sample 4	Sample 5	Sample 6	Sample 7	Sample 8	Sample 9	Sample 10																						Time (minutes)	Sample 1	Sample 2	Sample 3	Sample 4	Sample 5	Sample 6	Sample 7	Sample 8	Sample 9	Sample 10
PER WELL		1.30873	0.324301	-2.5489	-0.518131	-5.01244	-1.20884	-1.50703	-1.9957	2.63081	#DIV/0!	#DIV/0!																						1.30873	-2.47385	-1.73553	-1.71905	-0.504459	-15.2293	0.687256	-0.71898	3.27991	3.47257	2.54189
		5.78472	-0.408999	-2.47363	-0.643607	-3.56857	-1.1236	-1.22964	-1.80645	1.05117	#DIV/0!	#DIV/0!																						5.78472	-1.78823	-1.22196	-1.34133	-0.464282	-1.54719	0.29446	-0.716455	1.91649	1.83381	1.5631
		10.2612	-0.315327	-1.78124	-0.33923	-2.21499	-0.81767	-0.890342	-1.62344	0.785222	#DIV/0!	#DIV/0!																						10.2612	-1.39085	-0.706131	-0.881951	-0.219217	2.3076	0.225645	-0.308073	2.20631	1.72251	1.21595
		14.8357	0.441354	-2.01595	-0.0907777	-2.10404	-0.778322	-0.418601	-1.39708	0.19662	#DIV/0!	#DIV/0!																						14.8357	-0.882585	-0.576088	-1.13576	-0.861045	-1.45333	0.528616	-0.43815	1.61542	1.13098	0.552238
		19.3106	0.330518	-1.22531	0.0281497	-1.23314	-0.198158	-0.424484	-1.04476	0.462472	#DIV/0!	#DIV/0!																						19.3106	-0.439353	-0.222104	-0.680275	-0.523405	0.568247	0.461098	-0.227698	1.66385	1.35612	1.08963
		23.8012	0.129044	-1.26265	0.12943	-0.850318	-0.229505	-0.53825	-1.45506	1.38532	#DIV/0!	#DIV/0!																						23.8012	-0.836654	-0.082402	-0.278501	-0.413816	1.79459	0.507916	-0.262659	1.27072	1.96242	1.80666
		28.3863	86.2258	79.2239	47.6688	46.279	114.349	94.7947	119.705	4.01329	#DIV/0!	#DIV/0!																						28.3863	119.744	109.348	55.0293	100.745	109.433	137.884	110.039	117.146	108.128	45.8657
		32.8727	41.0184	45.4386	31.6656	41.0989	48.2333	44.3127	50.4671	-0.096748	#DIV/0!	#DIV/0!																						32.8727	50.7351	51.1806	30.9019	56.1158	61.0755	58.8282	45.981	103.317	99.2223	66.3187
		37.3529	29.0499	29.7982	25.8377	21.5696	36.3221	30.5559	35.9806	-2.50826	#DIV/0!	#DIV/0!																						37.3529	37.4541	39.0874	21.7428	46.7246	48.2966	37.4726	32.4197	86.9994	88.6208	64.0522
		41.9443	-2.39576	12.9758	3.72073	-13.7855	24.2819	-0.864991	0.548877	9.19796	#DIV/0!	#DIV/0!																						41.9443	-1.89609	2.14899	-1.59016	10.0839	2.69291	1.36527	10.2746	1.71788	6.07308	4.60411
		46.4273	2.87007	12.0426	4.45008	-4.12947	22.5914	2.51274	4.18373	1.61236	#DIV/0!	#DIV/0!																						46.4273	5.05488	7.5924	1.83055	11.3114	7.52595	3.93582	11.5622	3.34373	8.83001	2.59243
		50.9169	3.08082	12.2598	4.66264	-0.364312	21.041	3.68508	5.22437	0.191942	#DIV/0!	#DIV/0!																						50.9169	5.75335	7.69939	2.47575	11.008	7.25428	4.59384	11.9998	4.97138	8.44146	3.49529
Step Averages raw		Time (minutes)	Sample 1	Sample 2	Sample 3	Sample 4	Sample 5	Sample 6	Sample 7	Sample 8	Sample 9	Sample 10																						Time (minutes)	Sample 1	Sample 2	Sample 3	Sample 4	Sample 5	Sample 6	Sample 7	Sample 8	Sample 9	Sample 10
		Baseline Average	-0.133342	-2.26792	-0.500323	-3.59867	-1.05004	-1.209	-1.80853	1.48907	#DIV/0!	#DIV/0!																						Baseline Average	-1.88431	-1.22121	-1.31411	-0.395986	-4.82297	0.402454	-0.581169	2.46757	2.34296	1.77365
		AA and Rot av	0.300305	-1.5013	0.0222672	-1.39583	-0.401995	-0.460445	-1.29897	0.681469	#DIV/0!	#DIV/0!																						AA and Rot av	-0.719531	-0.293531	-0.698178	-0.599422	0.303167	0.49921	-0.309502	1.51666	1.48317	1.14951
		ATP & FCCP	52.098	51.4869	35.0574	36.3159	66.3014	56.5544	68.7177	0.469429	#DIV/0!	#DIV/0!																						ATP & FCCP	69.3109	66.5388	35.8913	67.8617	72.9351	78.0617	62.8133	102.487	98.6572	58.7455
		Oligo	1.18504	12.4261	4.27782	-6.09308	22.6381	1.77761	3.31899	3.66742	#DIV/0!	#DIV/0!																						Oligo	2.97071	5.81359	0.905377	10.8011	5.82438	3.29831	11.2789	3.34433	7.78151	3.56394
For avg traces		ug protein	Sample 1	Sample 2	Sample 3	Sample 4	Sample 5	Sample 6	Sample 7	Sample 8	Sample 9	Sample 10																						ug protein	Sample 1	Sample 2	Sample 3	Sample 4	Sample 5	Sample 6	Sample 7	Sample 8	Sample 9	Sample 10
NORMALIZED to ug pro
		Time (minutes)	Sample 1	Sample 2	Sample 3	Sample 4	Sample 5	Sample 6	Sample 7	Sample 8	Sample 9	Sample 10																						Time (minutes)	Sample 1	Sample 2	Sample 3	Sample 4	Sample 5	Sample 6	Sample 7	Sample 8	Sample 9	Sample 10
		1.30873	0.0324301	-0.25489	-0.0518131	-0.501244	-0.120884	-0.150703	-0.19957	0.263081	#DIV/0!	#DIV/0!																						1.30873	-0.247385	-0.173553	-0.171905	-0.0504459	-1.52293	0.0687256	-0.071898	0.327991	0.347257	0.254189
		5.78472	-0.0408999	-0.247363	-0.0643607	-0.356857	-0.11236	-0.122964	-0.180645	0.105117	#DIV/0!	#DIV/0!																						5.78472	-0.178823	-0.122196	-0.134133	-0.0464282	-0.154719	0.029446	-0.0716455	0.191649	0.183381	0.15631
		10.2612	-0.0315327	-0.178124	-0.033923	-0.221499	-0.081767	-0.0890342	-0.162344	0.0785222	#DIV/0!	#DIV/0!																						10.2612	-0.139085	-0.0706131	-0.0881951	-0.0219217	0.23076	0.0225645	-0.0308073	0.220631	0.172251	0.121595
		14.8357	0.0441354	-0.201595	-0.00907777	-0.210404	-0.0778322	-0.0418601	-0.139708	0.019662	#DIV/0!	#DIV/0!																						14.8357	-0.0882585	-0.0576088	-0.113576	-0.0861045	-0.145333	0.0528616	-0.043815	0.161542	0.113098	0.0552238
		19.3106	0.0330518	-0.122531	0.00281497	-0.123314	-0.0198158	-0.0424484	-0.104476	0.0462472	#DIV/0!	#DIV/0!																						19.3106	-0.0439353	-0.0222104	-0.0680275	-0.0523405	0.0568247	0.0461098	-0.0227698	0.166385	0.135612	0.108963
		23.8012	0.0129044	-0.126265	0.012943	-0.0850318	-0.0229505	-0.053825	-0.145506	0.138532	#DIV/0!	#DIV/0!																						23.8012	-0.0836654	-0.0082402	-0.0278501	-0.0413816	0.179459	0.0507916	-0.0262659	0.127072	0.196242	0.180666
		28.3863	8.62258	7.92239	4.76688	4.6279	11.4349	9.47947	11.9705	0.401329	#DIV/0!	#DIV/0!																						28.3863	11.9744	10.9348	5.50293	10.0745	10.9433	13.7884	11.0039	11.7146	10.8128	4.58657
		32.8727	4.10184	4.54386	3.16656	4.10989	4.82333	4.43127	5.04671	-0.0096748	#DIV/0!	#DIV/0!																						32.8727	5.07351	5.11806	3.09019	5.61158	6.10755	5.88282	4.5981	10.3317	9.92223	6.63187
		37.3529	2.90499	2.97982	2.58377	2.15696	3.63221	3.05559	3.59806	-0.250826	#DIV/0!	#DIV/0!																						37.3529	3.74541	3.90874	2.17428	4.67246	4.82966	3.74726	3.24197	8.69994	8.86208	6.40522
		41.9443	-0.239576	1.29758	0.372073	-1.37855	2.42819	-0.0864991	0.0548877	0.919796	#DIV/0!	#DIV/0!																						41.9443	-0.189609	0.214899	-0.159016	1.00839	0.269291	0.136527	1.02746	0.171788	0.607308	0.460411
		46.4273	0.287007	1.20426	0.445008	-0.412947	2.25914	0.251274	0.418373	0.161236	#DIV/0!	#DIV/0!																						46.4273	0.505488	0.75924	0.183055	1.13114	0.752595	0.393582	1.15622	0.334373	0.883001	0.259243
		50.9169	0.308082	1.22598	0.466264	-0.0364312	2.1041	0.368508	0.522437	0.0191942	#DIV/0!	#DIV/0!																						50.9169	0.575335	0.769939	0.247575	1.1008	0.725428	0.459384	1.19998	0.497138	0.844146	0.349529
For Step average		Time (minutes)	Sample 1	Sample 2	Sample 3	Sample 4	Sample 5	Sample 6	Sample 7	Sample 8	Sample 9	Sample 10																						Time (minutes)	Sample 1	Sample 2	Sample 3	Sample 4	Sample 5	Sample 6	Sample 7	Sample 8	Sample 9	Sample 10
NORMALIZED to ug pro		Baseline Average	-0.0133342	-0.226792	-0.0500323	-0.359867	-0.105004	-0.1209	-0.180853	0.148907	#DIV/0!	#DIV/0!																						Baseline Average	-0.188431	-0.122121	-0.131411	-0.0395986	-0.482297	0.0402454	-0.0581169	0.246757	0.234296	0.177365
		AA and Rot av	0.0300305	-0.15013	0.00222672	-0.139583	-0.0401995	-0.0460445	-0.129897	0.0681469	#DIV/0!	#DIV/0!																						AA and Rot av	-0.0719531	-0.0293531	-0.0698178	-0.0599422	0.0303167	0.049921	-0.0309502	0.151666	0.148317	0.114951
		ATP & FCCP	5.2098	5.14869	3.50574	3.63159	6.63014	5.65544	6.87177	0.0469429	#DIV/0!	#DIV/0!																						ATP & FCCP	6.93109	6.65388	3.58913	6.78617	7.29351	7.80617	6.28133	10.2487	9.86572	5.87455
		Oligo	0.118504	1.24261	0.427782	-0.609308	2.26381	0.177761	0.331899	0.366742	#DIV/0!	#DIV/0!																						Oligo	0.297071	0.581359	0.0905377	1.08011	0.582438	0.329831	1.12789	0.334433	0.778151	0.356394
For avg traces		Predicted MTDR/ well	Sample 1	Sample 2	Sample 3	Sample 4	Sample 5	Sample 6	Sample 7	Sample 8	Sample 9	Sample 10																						Predicted MTDR/ well	Sample 1	Sample 2	Sample 3	Sample 4	Sample 5	Sample 6	Sample 7	Sample 8	Sample 9	Sample 10
NORMALIZED to MITO CONTENT			12120.7	12603.7	13836.5	12046.5	14479.3	11785.3	14030.1	12632.9	9588.9	8988.3																							22240.1	21650.5	22515.7	29998.1	26799.1	22573.5	20117.9	19154.1	21198.7	16152.9
		Time (minutes)	Sample 1	Sample 2	Sample 3	Sample 4	Sample 5	Sample 6	Sample 7	Sample 8	Sample 9	Sample 10																						Time (minutes)	Sample 1	Sample 2	Sample 3	Sample 4	Sample 5	Sample 6	Sample 7	Sample 8	Sample 9	Sample 10
		1.30873	2.67559e-05	-0.000202234	-3.74467e-05	-0.000416091	-8.34878e-05	-0.000127874	-0.000142244	0.000208251	#DIV/0!	#DIV/0!																						1.30873	-0.000111234	-8.0161e-05	-7.63488e-05	-1.68164e-05	-0.000568278	3.04453e-05	-3.57383e-05	0.000171238	0.000163811	0.000157364
		5.78472	-3.37438e-05	-0.000196262	-4.65151e-05	-0.000296233	-7.76005e-05	-0.000104336	-0.000128756	8.32087e-05	#DIV/0!	#DIV/0!																						5.78472	-8.04057e-05	-5.64404e-05	-5.95733e-05	-1.5477e-05	-5.77329e-05	1.30445e-05	-3.56128e-05	0.000100056	8.65056e-05	9.67692e-05
		10.2612	-2.60155e-05	-0.000141326	-2.45171e-05	-0.00018387	-5.64717e-05	-7.55468e-05	-0.000115711	6.21569e-05	#DIV/0!	#DIV/0!																						10.2612	-6.2538e-05	-3.2615e-05	-3.91705e-05	-7.30771e-06	8.61074e-05	9.99603e-06	-1.53134e-05	0.000115187	8.12553e-05	7.52772e-05
		14.8357	3.64132e-05	-0.000159949	-6.56074e-06	-0.000174659	-5.37541e-05	-3.55189e-05	-9.95772e-05	1.55641e-05	#DIV/0!	#DIV/0!																						14.8357	-3.96845e-05	-2.66085e-05	-5.04429e-05	-2.87033e-05	-5.42306e-05	2.34176e-05	-2.17791e-05	8.4338e-05	5.33513e-05	3.41882e-05
		19.3106	2.72689e-05	-9.72179e-05	2.03445e-06	-0.000102365	-1.36856e-05	-3.60181e-05	-7.44658e-05	3.66085e-05	#DIV/0!	#DIV/0!																						19.3106	-1.9755e-05	-1.02586e-05	-3.02133e-05	-1.74479e-05	2.12039e-05	2.04265e-05	-1.13182e-05	8.68666e-05	6.39718e-05	6.74574e-05
		23.8012	1.06466e-05	-0.000100181	9.35422e-06	-7.05863e-05	-1.58506e-05	-4.56713e-05	-0.00010371	0.000109659	#DIV/0!	#DIV/0!																						23.8012	-3.76192e-05	-3.80601e-06	-1.23692e-05	-1.37947e-05	6.69645e-05	2.25005e-05	-1.3056e-05	6.63419e-05	9.25726e-05	0.000111847
		28.3863	0.00711393	0.00628577	0.00344515	0.0038417	0.00789741	0.00804347	0.00853204	0.000317686	#DIV/0!	#DIV/0!																						28.3863	0.00538414	0.00505061	0.00244404	0.00335837	0.00408346	0.00610824	0.00546972	0.00611599	0.00510071	0.00283947
		32.8727	0.00338416	0.00360518	0.00228856	0.00341169	0.00333119	0.00376	0.00359706	-7.65842e-06	#DIV/0!	#DIV/0!																						32.8727	0.00228125	0.00236395	0.00137246	0.00187065	0.00227901	0.00260607	0.00228558	0.00539397	0.00468059	0.00410568
		37.3529	0.00239672	0.00236424	0.00186736	0.00179053	0.00250855	0.00259271	0.00256453	-0.000198549	#DIV/0!	#DIV/0!																						37.3529	0.00168408	0.00180538	0.000965674	0.00155759	0.00180217	0.00166002	0.00161148	0.00454208	0.00418048	0.00396537
		41.9443	-0.000197658	0.00102952	0.000268907	-0.00114435	0.00167701	-7.33958e-05	3.91214e-05	0.000728096	#DIV/0!	#DIV/0!																						41.9443	-8.52557e-05	9.9258e-05	-7.06247e-05	0.000336151	0.000100485	6.04809e-05	0.00051072	8.96871e-05	0.000286483	0.000285033
		46.4273	0.000236791	0.000955484	0.000321619	-0.000342794	0.00156026	0.00021321	0.000298196	0.000127632	#DIV/0!	#DIV/0!																						46.4273	0.000227287	0.00035068	8.13011e-05	0.000377071	0.000280828	0.000174356	0.000574724	0.00017457	0.000416535	0.000160493
		50.9169	0.000254179	0.000972712	0.000336981	-3.02421e-05	0.00145318	0.000312685	0.000372369	1.51938e-05	#DIV/0!	#DIV/0!																						50.9169	0.000258693	0.000355622	0.000109956	0.000366958	0.000270691	0.000203506	0.000596472	0.000259547	0.000398206	0.000216388
For complex average NORMALIZED to MITO CONTENT		Time (minutes)	Sample 1	Sample 2	Sample 3	Sample 4	Sample 5	Sample 6	Sample 7	Sample 8	Sample 9	Sample 10																						Time (minutes)	Sample 1	Sample 2	Sample 3	Sample 4	Sample 5	Sample 6	Sample 7	Sample 8	Sample 9	Sample 10
		Baseline Average	-1.10011e-05	-0.000179941	-3.61596e-05	-0.000298731	-7.252e-05	-0.000102586	-0.000128904	0.000117872	#DIV/0!	#DIV/0!																						Baseline Average	-8.4726e-05	-5.64055e-05	-5.83642e-05	-1.32004e-05	-0.000179968	1.78286e-05	-2.88882e-05	0.000128827	0.000110524	0.000109804
		AA and Rot av	2.47762e-05	-0.000119116	1.60931e-06	-0.00011587	-2.77634e-05	-3.90695e-05	-9.25843e-05	5.3944e-05	#DIV/0!	#DIV/0!																						AA and Rot av	-3.23529e-05	-1.35577e-05	-3.10085e-05	-1.9982e-05	1.13126e-05	2.21149e-05	-1.53844e-05	7.91822e-05	6.99653e-05	7.11643e-05
		ATP & FCCP	0.00429827	0.00408506	0.00253369	0.00301464	0.00457905	0.00479873	0.00489788	3.71592e-05	#DIV/0!	#DIV/0!																						ATP & FCCP	0.00311649	0.00307331	0.00159406	0.0022622	0.00272155	0.00345811	0.00312226	0.00535068	0.00465393	0.00363684
		Oligo	9.77703e-05	0.000985905	0.000309169	-0.000505797	0.00156348	0.000150833	0.000236562	0.000290307	#DIV/0!	#DIV/0!																						Oligo	0.000133575	0.00026852	4.02109e-05	0.00036006	0.000217335	0.000146114	0.000560639	0.000174601	0.000367075	0.000220638
		Sensitive	0.0042005	0.00309916	0.00222452	0.00352044	0.00301557	0.00464789	0.00466131	-0.000253148	#DIV/0!	#DIV/0!																						Sensitive	0.00298292	0.00280479	0.00155385	0.00190214	0.00250421	0.003312	0.00256162	0.00517608	0.00428685	0.0034162
[truncated: 77 more columns]

[truncated: 23 more sheets: Soleus, Tongue, Quadriceps, Eye, Kidney-Cortex, Kidney- Medula, Pancreas, lung, Skin, Spleen, Liver, BAT, gWAT, iWAT, Cecum, Distal colon, Duodenum, Illeum, Jejunum, Proximal Colon …]
